# Supplementary material for: Distribution and associations of intraocular pressure in 7- and 12-year-old Chinese children: The Anyang Childhood Eye Study
Source: PLoS One. 2017 Aug 17;12(8):e0181922. doi: 10.1371/journal.pone.0181922 (PMC5560658; doi:10.1371/journal.pone.0181922)
Supplement: S1 Table — (XLS) [file pone.0181922.s001.xls]

## Sheet: Sheet
WEINO	GENDER	RNCONPRE	age	rse	rse_2			WEINO	GENDER	RNCONPRE	age	rse	rse_2
								20101011	1	21	7.21697	0.875
10101011	2	22	12.1971	-0.5	-0.75			20101021	2	9	7.0527	0.375	0.5
10101021	2	14	12.6872	0.5	0.375			20101031	1	13	6.81999	0.75	0.625
10101031	2	21	12.4709	-1.5	-4.25			20101041	1	17	6.35181	3.5	3.375
10101041	1	17	12.5996	-1.75	-3.25			20101051	2	12	7.34839	1.5	0.75
10101051	2	9	12.2984	-1	-0.625			20101061	1	11	6.48871	-1.125	-3.875
10101061	2	17	12.3833	-1.25	-1.625			20101071	2	16	6.73238
10101071	1	17	13.5934	-2.75	-4.125			20101081	2		6.5681		0.125
10101081	1	20	12.9637	0.5	-0.125			20101091	1	18	7.32375
10101091	2	15	12.3422	-2.875	-3.75			20101101	1	17	6.63655	0.5	-0.625
10101101	2	19	12.5722		0.25			20101111	1	15	6.53799	0.625	0.375
10101111	1	18	12.6242	-1	-2.5			20101121	2	19	6.81451	1.875	1.25
10101111	1	18	12.6242	-1	-2.5			20101131	2	15	6.36277		-0.875
10101121	1	20	12.8296	0.875	0.625			20101141	1	14	7.14305	0.875	0.875
10101131	2	21	12.4873	-2.875	-3.5			20101151	2	12	7.27995	1.25	-0.125
10101141	2	19	13.0294	-2.25	-3.375			20101161	1	20	7.01985	0.875	1
10101151	2	21	12.5886	-1	-1			20101171	1	19	7.06092	-0.625
10101161	2	17	12.8734	-0.125	-2.125			20101181	1	12	6.18207		-1.25
10101171	2	16	13.1417	-0.75	-1.25			20101191	1	15	7.30732	-1.375	-2.375
10101181	2	17	13.0376	-1.75	-3			20101201	1	10	7.0527	1	0.875
10101191	2	13	12.2984	-2.5	-3.375			20101211	2		7.04449		-1
10101201	1	21	11.9206	-0.25	-1.5			20101221	1	18	6.88296		1.75
10101211								20101231	2	16	6.61465	2.125	1.25
10101221	2	19	12.1287	-4.25	-4.75			20101241	1	11	6.61465	2.5	1.125
10101231	2	19	12.627	-0.5	-1.5			20101251	2	15	6.69405	2.25	1.625
10101241								20101261	1	11	7.14579	-1.75	-4.5
10101251	1	14	12.5585	-5.875	-8.125			20101271	2	23	7.15127	-5.625	-8.5
10101261	2	19	12.3149	-2.375	-4			20101281	1	17	7.29911	1.5
10101261	2	19	12.3149	-2.375	-4.875			20101291	2		6.55168
10101271								20101301	2	13	7.2909	1.125	0.5
10101281	1	18	12.8515	0.875	0.125			20101311	1	17	6.47502	2.875	2.5
10101291								20101321	2	14	6.68583
10101301	2	18	12.6023	-2	-3.875			20101331	2	12	6.72416	1.125	0.5
10101311	1	20	11.6742	-0.25	-1			20101341	2	11	6.96235
10101321	1	23	12.9966	0.5	-1.375			20101351	1		6.78987		1.75
10101331	1	17	11.1622	0	-2.25			20101361	2	13	7.23888
10101341	2	17	12.794	-1.75	-2.25			20101371	2	12	6.22861	2.875
10101351	2	16	12.4381	0.75	0.25			20101381	2	15	6.74606	2.125
10101361	1	18	12.2957	-0.125	-1.5			20101391	2	13	6.8063	1.75	1.125
10101371	2	15	13.0705	-2.25	-4.25			20101401	2	20	7.32923	1.375	0
10101381	2	24	13.2101	-1.875	-3.5			20101411	1	11	7.14031
10101391	1	11	12.5886	-0.5	-2.125			20101421	1	13	7.12663	1.5
10101401	1	17	12.4052	1	0.5			20101431	1	20	6.50513	0.875	0.375
10101411	1	19	12.2656	-2	-3			20101441	1	15	7.06366	0.375	-0.625
10101421	2	19	12.6242	-2	-2.125			20101451	2	15	6.705
10101431	1	19	13.1855	-1.875	-3.125			20101461	1	11	7.17317	0.75	0.25
10101441	1	14	12.7118	1.25				20101471	2	11	7.2334	1.625	0.875
10101451	1	19	12.2546	-0.125	0			20101481	1	17	7.06913	1.125	0.375
10101461	1	20	12.5613	-1.75	-2.5			20101491	1	12	7.02806	0.625	0.25
10101471	2	21	12.4463	-3.25	-5.25			20101501	1	13	7.06639		-1
10101471	2	21	12.4463	-3.25	-5.25			20101511	1	13	6.42026	2.125	0.875
10101481	2	17	12.2136	-1.75	-3.125			20101521	1	12	6.98426	1.375	1
10101491	1	17	12.2355	-2.5	-4			20101531	2		6.69678		0.875
10101501								20101541	2	11	6.7269	0	1.125
10101511								20101551	2	14	6.71047	0.625	-0.875
10101521								20101561	1	14	6.68309
10101531	1	20	12.9391	-1.25	-2.625			20101571	2	13	6.6475		0.5
10101541	1	18	14.3847	-1.5	-3			20101581	2	13	6.48323		1.125
10101551	1	21	12.3915	-0.75	-2.875			20101591	1	17	7.42779	1	0.875
10101561	2	16	11.8741	-3.125	-3.75			20101601	2	11	6.74606		0.125
10101571								20101611	1	14	6.51335	0.875	-1.25
10101581	2	16	12.4189	1	-0.875			20101621	1	18	6.68309	0.5	0.5
10101591	2	15	13.1636	1	-1.375			20102011	1	12	7.07187	1.375	-0.125
10101601	1	18	12.1725	-3.5	-6			20102021	1		6.65298
10101611	2	23	12.9555	-1.25	-2.5			20102031	2	13	6.36003	1.5	0.875
10101621								20102041	1	15	6.72416	-0.5	-2.125
10101631	1	20	12.6188	-1.75	-3.375			20102051	1	13	6.83368	0.375	1.25
10101641	1	18	12.909	-1.25	-2.875			20102061	1	13	6.17659	1.25	0
10101651								20102071	1	20	6.66667	1	0.75
10101661					-3.5			20102081	1	16	6.72416	0.375	0.25
10102011	2		12.4107	0.5	-0.625			20102091	2	17	6.72416	0.125	-1.125
10102021	1		12.5311	1.25	0.875			20102101	1	13	6.72416	1.625	0.625
10102031	1		12.8241	-4.5	-5.875			20102111	2	22	6.72416	2.5	1.375
10102041	1		12.9473	0.745	0.5			20102121	2	10	7.01437	0.75	0.875
10102051	1		12.5832	0.75	0.25			20102131	1	16	6.72416	0.75	0.625
10102061	2	22	12.6242	-1.625	-2.125			20102141	2	14	7.0527	1.125	0.25
10102061	2	22	12.6242	-1.625	-2.125			20102151	1	18	7.19781	-1.125	-1.875
10102071	1		12.4189	-2.125	-3			20102161	2	18	7.16769	2.125	1.125
10102081	1		12.6078	0.68	-0.875			20102171	2	17	6.72416	0.875	0.875
10102091	1		12.553	-1	-2.25			20102181	1	19	6.5681	-0.5	-2.75
10102101	2		12.8296	-0.25	-1.875			20102191	2	17	6.31622	1.75	2.375
10102111	2		12.7392	-1	-2.125			20102201	2				-0.125
10102121	1		12.5667	0.495	0.625			20102211	2	14	6.72416	-0.625	-2
10102131								20102221	2	14	6.94593	-0.625	0.875
10102141	1		12.9637	0.43	-0.25			20102231	1	10	6.72416	1	0.5
10102141	1		12.9637	0.43	-0.25			20102241	2	23	6.73785	0.875	-0.75
10102151	1		13.3826	-2.25	-3.75			20102251	2	15	6.72416	0.625	0.125
10102161	1		12.5229	1	0.375			20102261	2	16	6.72416	1.5	1.375
10102171								20102271	2	12	6.72416	3.25	1
10102181	2		13.0459	-0.5	-1			20102281	2	14	6.72416	-0.125	-2.625
10102191	1		12.8487	0	-0.5			20102291	1	20	6.72416	-0.625	-2.75
10102201	1		12.9829	-2.5	-3.25			20102301	1	16	6.72416	0.75	0.5
10102211	2		12.1068	-1.75	-3.25			20102311	1	10	6.47775	1.25	0.5
10102221	2		10.883	-1.75	-3			20102321	2	20	6.97331	1.375	0.625
10102231	2		12.5202	0.125	-1			20102331	2		6.64476	0.875	0.5
10102241	2		13.1964	-1	-1.625			20102341	1		6.82546		1.25
10102251	2		12.9363	-1.125	-2.25			20102351	1	13	8.42984	0.375	-0.25
10102261	1		13.3361	0.375	-1			20102361	1	18	7.00068	0.75	0.125
10102271	2		12.8871	-2	-3.375			20102371	1	15	7.02259	0.5	1.125
10102281	1		12.7611	-4.375	-5.75			20102381	2	17	6.89665	0.375	-1.125
10102291	2		12.7146	-0.25	-0.875			20102391	2	20	6.72416	0.5	-0.375
10102301	1		12.3066	-3.625	-4.25			20102401	2		6.39288	1	1
10102311	2		12.9692	0.75	0.375			20102411	2	21	6.72416	0.625	0.25
10102321	1		12.4435	0.25	-1.25			20102421	2	17	6.72416	2.5	1.25
10102331								20102431	1	12	6.72416	0.625	0.5
10102341	2	11	12.9144	0	0.375			20102441	2	15	6.72416	0.5	0.125
10102351	1		12.8925	-0.87	-1.25			20102451	1	18	6.87748	0.875	-0.375
10102361	2		13.3908	-0.5	-0.875			20102461	2	11	6.91034	1	0
10102371								20102471	2		6.51882		-1.875
10102381	2		13.2074	-0.25	-1.125			20102481	1	17	6.49966	0.375
10102391	2		12.3258	-3.125	-3.625			20102491	1	10	6.89117	1.375	0.875
10102401	1		12.5503	-2.06	-3			20102501	1	11	6.50513	0.75	0.625
10102411	1		12.8268	1	-1			20102511	2	12	6.70226	0.5	-0.125
10102421	2		12.783	-0.75	-1.75			20102521	2	18	7.16222	1	0
10102431								20102531	1		7.17591		-0.125
10102441	1		12.2519	0.75	0.625			20102541	1	10	7.27995	0	0.375
10102451	1		12.6105	-0.13	-0.875			20102551	2	16	7.22519	1.625
10102461	2		12.5503	-2.125	-3.75			20102561	1	16	6.49966	0.375
10102471								20102571	1	16	6.80356	1.625	2.125
10102481								20102581	1	14	6.81451		-0.375
10102491	2		12.4983	-4.5	-5.125			20102591	1	17	6.58179	1.125	0.25
10102501	2		12.0575	-0.5	-1.375			20102601	1	12	6.65024	1.625	1.75
10102511	2		12.742	-0.5				20102611	1	10	7.37851	1	-0.375
10102521	1		12.3997	-0.5	-1.125			20102621	1	19	6.75154	1.375	0.625
10102531	2		13.4319	-2.25	-3.5			20103011	2		6.49418		-0.375
10102541	2		12.6434	-2.75	-3			20103021	2	20	6.28063	0.625	-1.25
10102551	1		12.7666	-0.75	-2.125			20103031	2	15	6.59822	1.5	0.875
10102561	1		12.909	-1.75	-2.75			20103041	2	16	6.76249	0.875	-2
10102571	1		12.2409	0.19	0.75			20103051	1	14	6.5462	0	-0.5
10102581	1		12.0575	-0.875	-2			20103061	2	14	7.19233	-0.375	-2.25
10102591	1		12.2628	-0.68	-1.625			20103071	1	17	6.49692	-0.25	-2.25
10102601	1		12.5886	-3				20103081	2	20	7.17317	0.625	-2.125
10102611	2	19	12.5175	-3				20103091	1	14	7.15674	0.25	-1.75
10102621	2		11.8193	0	-1.375			20103101	1		7.32923		1.125
10102631								20103111	2	14	7.01711	1.625	1.5
10102641					-4			20103121	2	10	6.65572	3	2.375
10102651					0			20103131	1	16	7.5373	1.375	1
10103011	2	8	12.7721		-2.625			20103141	2	17	6.49144	0.75	0.625
10103021	2	10	12.5202	0.68	-1			20103151	1	21	7.35113	0	-0.75
10103031	1	10	13.2129	-4.685	-6.375			20103161	1		6.29432
10103041	1	20	12.9172	-2.43	-3.25			20103171	1	9	7.13758	1.5	0.875
10103051	1	17	12.011	-3.18	-4.25			20103181	2		6.66667
10103061	2	9	12.2026	-2.5	-3.375			20103191	2	17	6.73238	0.625	-1.125
10103071	2	13	13.0595	-1	-2.875			20103201	1		6.64203
10103081	2	12	12.0575	-3.685	-4.25			20103211	2	11	7.27995	0.375	-1.75
10103091	2	22	11.0856	5.5	5.875			20103221	1		7.05544		0.75
10103101	1	14	11.9261	1.37				20103231	2	10	6.48049	0	-3
10103111								20103241	1	11	6.49144	1.25
10103121	1	14	12.0082	-0.685	-1.75			20103251	2	15	6.48323	0.875	0.5
10103131	2	20	12.0712	-1.055	-2.875			20103261	1	18	6.53251		2.375
10103141	1	12	12.4901		-6			20103271	2	17	6.63107	1	0.625
10103151	1	21	12.2628	0.18	-1.25			20103281	2	11	6.66393		-0.125
10103161								20103291	1	18	6.91307	-1.125	-2.75
10103171	1	17	12.8898	-0.875	-2.375			20103301	1	12	6.66393	2.625
10103181	1	13	13.0815	-1.18	-3.125			20103311	1	16	7.0883	0.875
10103191	2	17	12.282	-5.25	-6.125			20103321	1	17	6.60917	0.125	0.25
10103201	1	16	12.4189	-4.745	-5.375			20103331	1	17	6.987	1.125	1
10103211	2	15	11.9863	-5	-6.375			20103341	2	14	7.63039	1.375	0.875
10103221	1	14	12.6735	-0.37	-2.75			20103351	1	13	6.83094	1.625	1.25
10103231	1	20	12.334	-3.31				20103361	2	12	6.52704	0.375	0.75
10103241								20103371	1	10	6.50513	1.375	0.625
10103251	2	15	12.334	-1.56	-3.375			20103381	2		7.02806
10103261								20103391	2	17	6.89665	0.875
10103271	2	12	12.5366	0.245	-1.375			20103401	1		6.48871
10103281	2	14	13.5031		-1.875			20103411	1	13	7.24162	1.375
10103291	1	22	13.2402	-0.31	-1.625			20103421	2	17	6.94319	2.25
10103301	2	19	12.2738	6.12	4.75			20103431	2		7.0089
10103311	1	16	12.4298					20103441	1	16	6.55441	0.75	0.375
10103321	2	18	12.5667		-1			20103451	2	17	6.9514	0.375	-0.375
10103331	1	19	13.1773	-2.305	-3.875			20103461	2	15	6.03696	0.875	-1
10103341	1	14	12.4435	0.25	-0.25			20103471	1	21	6.58453	1.125
10103351	1	19	12.2245	-2.125	-3.625			20103481	1	12	6.67762	1.75	1.375
10103361	1	15	12.5394		-1.125			20103491	2	10	6.77344
10103371	2	26	12.1752	0.435	-1.75			20103501	1	15	7.31554	0.625	0.375
10103381	2	15	13.1526	-0.81	-3.375			20103511	1	14	6.97057	1	0.75
10103391	1	11	12.9582	-0.375	-0.75			20103521	1	17	7.20876	-0.125	-2.875
10103401								20103531	1	16	7.08556	-0.875
10103411	2	20	13.1006	-2.5	-3.5			20103541	2		6.65845		-1
10103421	2	12	12.4517	-3.435	-4.25			20103551	2	17	6.81999	1	0.5
10103431	1	12	12.6133	-1.185	-2			20103561	1	12	7.34565	1	-1.375
10103441	2	16	14.4367	-4.12	-7			20103571	2		7.22793
10103451	1	14	12.8104	-1.055	-2			20103581	1	11	6.79808	-0.875	-4.5
10103461	2	15	12.46	-1.37	-3.5			20103591	2	22	6.81725	1.125
10103471								20103601	1	14	7.15948	-0.25	-2.25
10103481	2	17	13.3196	-4.37	-5.625			20103611	2	16	7.36208		-0.75
10103491								20103621	2	13	6.51882	0.875	0.125
10103501	2	16	12.4572	-2.75	-3.375			20103631	2		6.43943
10103511	2	14	13.0595	-3.625	-4.625			20103641	2	10	6.91307	1.375	0.375
10103521	2		12.3532	-5.81	-8.25			20104011	1		7.09377		-1.75
10103531	1	12	12.961	-1.805				20104021	1	14	7.89049
10103541	1	15	12.4545	0.06	0.125			20104031	1	13	7.154	3.25	3.25
10103551								20104041	1	15	6.51061		0.875
10103561								20104051	2	14	6.94867	-0.875	-2.625
10103571	1	14	12.5476	-3.935				20104061	1	14	6.49966	0.875	0
10103581	1	18	12.9938	-3	-4.125			20104071	1		6.49966
10103591	1	15	13.0787	-0.94				20104081	1	17	6.37919	0.375	-1.25
10103601	1	13	12.0575	-0.375				20104091	1	11	6.69952	-2.25	-1.625
10103611	2	21	13.525		-2.75			20104101	1	17	7.04997		0.625
10103621	2	16	12.8104	-3.125	-5.5			20104111	1	15	7.07461		1
10103631	1	17	13.1937	-2.555				20104121	1		7.01164
10103641					-0.875			20104131	2	19	6.87474	0	-3
10104011								20104141	1	17	6.37919	0.875	1.25
10104021	1	18	12.0493	-3.185	-4.375			20104151	1	22	7.17864		0.5
10104031	2	19	12.1451	-2.18	-4.5			20104161	1	19	6.72416	0.375	-1.875
10104041								20104171	1	11	6.78987	0.875	1
10104051	1	16	13.1444	-2.875	-4.875			20104181	1	12	6.37919	0.875	-0.625
10104061	1		12.9254	0	-1.5			20104191	1	16	6.46133	2.125
10104071	2	19	12.9062					20104201	1	11	6.37919	1
10104081	1	15	12.9938	-0.06				20104211	1	9	6.48871
10104091	1	16	12.8433					20104221	2	14	6.79808	0	-2.875
10104101	1	17	13.117	-3.375	-5.125			20104231	1	18	7.79466	0.875	1.125
10104111	2		12.5613	-3.305	-4.75			20104241	1	14	6.47775	1.375	0.25
10104121	1	15	12.9747	-4.87	-6.5			20104251	1	17	7.10472	0.125	-1
10104131	1	15	12.6379	-3	-4.875			20104261	1	14	6.63655	1.25	0.875
10104141	1		12.6982	-2.495	-3.375			20104271	2	14	6.2204
10104151	2	18	12.731					20104281	2	13	7.2334	1.125	0.625
10104161	1	12	12.0602	-0.25	-2.125			20104291	1	15	6.91307	0.75	-0.75
10104171	1	16	12.742					20104301	2	19	7.23888
10104181	1	17	12.9008	-1.685	-3			20104311	2	16	6.91307	1.625
10104191	2	19	13.2101	-2.25	-3.875			20104321	2	21	7.32101	0.5	-1.25
10104201	1	20	12.8077					20104331	2	20	6.71595		0.125
10104211	2	13	12.8104	-1.37	-1.875			20104341	1	11	6.97878	4	3.375
10104221	1	10	13.0924		-4.125			20104351	2	16	6.85558	-0.125	-0.5
10104231	2	24	11.9945	-1.75	-3.25			20104361	1	12	7.23066	1.75
10104241								20104371	1	18	6.80082	0.875	0.5
10104251	1	13	13.6564	0.75	-0.125			20104381	1	19	6.40657
10104261	1	14	13.1882	0.245	-1.375			20104391	2	13	6.95962	1.375	0.875
10104271								20104401	1	11	7.2115
10104281	1	21	12.7639		-5			20104411	1	22	7.26078	0.375	-1.25
10104291	2	16	12.8049	-1.06	-3			20104421	2	13	6.95962	0.625	-1
10104301	2	13	12.8077	-1.37	-2.625			20104431	1	16	7.34839	-0.875
10104311	1	13	12.4791		0.25			20104441	2	14	6.77892		0.875
10104321	1	10	13.18		-0.75			20104451	2	13	7.23066	0.25	-1.625
10104331	1		12.8186					20104461	1		6.70226	1	2.25
10104341	2	13	13.2539	-1.055	-2			20104471	1	10	6.47775	1.625
10104351	2	12	12.794	-4.81	-5.75			20104481	2	18	7.00068	0.125	-0.625
10104361								20104491	2	9	6.48597	0.375	-1.375
10104371	1	19	12.3012	-6.125				20104501	2	15	7.14305	0.875	0.375
10104381								20104511	2	14	6.42574	0.375	-1.125
10104391	2	24	12.5777	-6.375	-7.5			20104521	2	15	7.38946	0.875	-0.125
10104401	2	17	12.7201	0	-0.25			20104531	1	12	6.82546	1.75	0.625
10104411	1	13	12.8433	-4.495				20104541	1	9	7.52635	-0.125
10104421	2	14	12.2327	-7.125	-9.125			20104551	2	12	6.52704	0.25	-1.125
10104431	2	17	12.1424	-0.375	-1.375			20104561	1		6.68309	0.375	-0.875
10104441	2	14	12.8871	-1.06	-2.625			20104571	1	17	6.48049	-0.5
10104451	2	21	12.0876	-2.25				20104581	1	20	6.53799
10104461	2	14	12.9144	-0.375				20104591	2	19	6.5024		-0.5
10104471					-2.75			20104601	2	15	6.49692	1
10104481	2	13	11.7317	-4.56	-6.75			20104611	2		6.56537	0.625
10104491	1	19	12.5284	-3.18	-4.125			20104621	2	19	6.53525	0.25	0
10104501	2	16	11.7618	-1.745	-2.875			20104631	2	15	7.32649
10104511	2	17	12.5284	0.56	-0.25			20201011	1	12	7.31006	0.875	0.625
10104521	1	12	12.5229	-3.495	-5.125			20201021	1	13	6.88296	0	1.125
10104531	1	15	12.4052	-2.68				20201031					-1.625
10104541	1	9	12.8542	-1.5				20201041	1	10	7.50445	0.75	0.625
10104551	2	22	11.7481	-1.68	-3.25			20201051	1	11	7.39493	1.125	0.5
10104561	2	22	12.4572	-0.93				20201061	1	11	7.5729	1.125	0.625
10104571	2	16	12.512	-2.93	-3.75			20201071	1	11	7.92882	1.875	1.5
10104581	2	12	13.4127		-4.625			20201081	1	16	7.70157	-0.125	0
10104591	2	17	12.7283	-0.875	-2.5			20201091	1	10	6.77344	0	-0.875
10104601	1	15	12.167	-3.995				20201101	1	12	7.57837	0.5
10104611	2	18	12.6078	-1.12	-1.5			20201111	1	9	7.32923	-0.375	-1.125
10104621	1	9	12.8323	-4.31	-6			20201121	1	12	7.57563	1.125	1.125
10104631	1	14	12.5339	-0.065	-0.25			20201131	1	19	7.49624	1.625	1.375
10104641	2	11	14.8857	-2.43				20201141	1	11	7.47159	0.875	0.625
10105011	1	12	12.3723	-1.625	-4.125			20201151	1	14	7.38946	0.875	-0.125
10105021					-7.5			20201161	1	11	7.26352	0.75	0.125
10105031	1	14	12.9555	-4	-5.75			20201171	1	9	7.15948	1
10105041	1	11	11.2608	0.375	-0.375			20201181					0.625
10105051	1	10	12.5722	-6.625	-9.125			20201191	1	10	7.32101	0.875	0.75
10105061	1	20	12.501	-2.375	-3.5			20201201	1	12	6.66393	-0.75	-2.125
10105081	1	14	14.2231	0	-2			20201211	1	10	7.14031	2	1.375
10105091	1	19	12.2656	-3.25	-5.5			20201221	1	14	7.50445	0.5	0.625
10105101	1		12.1916	-0.5	-1.875			20201231	1	9	6.91034	1	0.75
10105111	1	14	12.0712	-2.875	-4.625			20201241	1	10	7.70157	0.375	0.125
10105121	1		13.1718		-0.75			20201251	1	14	7.43053	1.875	1
10105131	1	17	13.2074	0.25	-0.5			20201261	1	13	7.45517	1.625	0.625
10105141	1	10	13.64	-3	-3.875			20201271	1	11	7.47433	0	-1.375
10105161	1	15		-1.5	-3.625			20201281	1	11	6.78166	0.625	0.125
10105171	1	18	12.6872		-5.375			20201291	1	12	7.12389	0.25	-1
10105181	1	15	12.616	0.75	0.625			20201301	1	15	8.11773	0.75	0.625
10105191	1	9	13.1472	-0.25	-1.5			20201311	1	10	7.75086	0.5	-1.875
10105201	1		13.1773	5.75	4.25			20201321	1	13	6.91855	2.625	1.875
10105211	1	12	12.835	-0.125				20201331	1	9	7.38398	0.875	0.5
10105221	1	12	13.6674	0.375	-1.5			20201341	1	15	7.26899	0.5	0.875
10105231	1	16	11.9754	-0.5	-2.75			20201351	2	18	7.08556	0.625	0.125
10105241	1		12.46	0.75	0			20201361	2	8	7.00068	1.125	0
10105251								20201371	2	9	7.13758	0.375
10105261	1	17	13.2348	-2.125				20201381	2	10	7.74264	1.25	0.875
10105271								20201391
10105281	1		13.3854	0.625	-1.375			20201401	2	11	7.57837	0.875	0.375
10105291								20201411	2	16	7.3347	0.875	-1.25
10105301	1	14	12.835	0.75	-1.25			20201421	2	12	6.38467	2	1.875
10105311	1		13.1554	0.125	-1.25			20201431	2	13	8.97194	1.625	0.75
10105311	1		13.1554	0.125	-1.25			20201441	2	14	7.28268	1	0
10105321	1	14	13.2238		-0.875			20201451	2	21	6.78713	0.5	-1.125
10105331								20201461	2	13	7.02806	0.75	0
10105341	2	15	12.3778	-2.5	-3.375			20201471	2	16	7.68241	1.75	1.125
10105351	2		12.2491	-4	-5.75			20201481	2	13	7.22519	1.25	1.375
10105361	2		12.1752	-0.25	-1.75			20201491	2	10	6.79535	-3.25	-4.125
10105371	2	17	12.6352	-0.375	-2.125			20201501					0.25
10105381	2		12.8241		-2.375			20201511					1
10105391	2	15	12.0301	-7.25	-9.125			20201521	2	13	7.56468	-0.125	0.875
10105401	2	14	11.9206	-1.75	-3.75			20201531	2	14	7.59206	0.875	0.25
10105411	2	20	12.835	-2.5	-4.125			20201541	2	10	7.16496	0.875	0.125
10105421	2	16	12.7885	-1	-2.625			20201551	2	12	7.16496	0.625	-1.5
10105431	2		12.6653	-0.875	-1.375			20201561	2	15	6.64476	-3.125
10105441	2	14	12.0712	-2.75	-4.25			20201571	2	15	7.45791	1.375	1.5
10105451					-5			20201581	2	17	7.29363	0.25	-1.75
10105461	2	16	13.4155	-2.875	-3.5			20201591	2	9	6.99247	1.25	0.75
10105471	2		13.0349	-1.375	-2			20201601	2	14	6.83641	1.375	0.625
10105481	2	17	12.5092	-1.75	-3.75			20201611	2	15	7.50719	1.5	0.75
10105491	2	16	12.3368	-3.25	-3.875			20201621	2	15	6.85284	1.25	0.5
10105501	2		12.4162	-1.75	-2.5			20201631	2	13	6.95414	1.125	0.75
10105511	2	12	11.5236		-1.125			20201641	2	17	7.94524	0.75	1.625
10105521	2		12.4983	1	0.125			20202011	1	11	5.9165	-0.25	-0.75
10105531	2	9	12.1561	0.875	-0.25			20202021	1	10	7.53183	2.5	1.875
10105541	2	15	11.8248	-1.25	-2.875			20202031	1	12	6.7269	1.375	1.125
10105551	2	16	12.8953	-1	-2.25			20202041	2	7	6.73785	1.125	0.375
10105561	2		13.1937		-7.125			20202051	1	14	6.92676	0.375	0.125
10105571	2	11	12.7392	-3.25	-5			20202061	1	17	7.436	0.625	0.625
10105581	2	22	12.1205	-0.5	-2.125			20202071	1	11	7.34292	0.375	-0.5
10105591	2	17	12.0575	-3.25	-5			20202081	1	15	6.35455	0.75	0.5
10105601	2	16	12.0876	-0.5	-2.25			20202091	1	14	7.09377	1.875	1.5
10105611	2	15	12.104		-0.125			20202101	1	12	7.67693	-0.875	-3.125
10105621								20202111	1	20	7.37851	0.875	0.125
10105631	2	15	12.5147	0.125	-0.25			20202121	1	12	7.56468	0.5	-0.625
10105641								20202131	1	10	7.42231	1.375	0.75
10105651								20202141	1	18	7.38672	0.375	0.125
10105661								20202151	1	11	6.95414	0.125	-0.375
10105671					-3			20202161	2	13	7.50445	1.875	1.25
10105681					0.25			20202171	1	16	7.2909	2.125	2
10105691					-5.75			20202181	1	13	6.91034	1.375	1.125
10105701					-1.625			20202191	1	8	6.98426	0.25	-1.25
10106011	1	16	12.8679		-8.875			20202201	1	14	7.436	-6.5	-8.5
10106021	1	12	12.5558	-1.5	-2.875			20202211	2	13	6.37098	1	-0.25
10106031	1	15	12.1561	-5.625	-6.875			20202221	1	10	6.77344	1.875	1.125
10106041	1	16	12.3723	-1.75	-2.875			20202231	1	12	7.04723	0.5	0.125
10106051	1	13	12.6927	-3.125	-3.5			20202241	1	10	7.72074	0.75	0.25
10106061	1	14	11.9945	-3	-4.5			20202251	2	12	7.58385	1.125	0.125
10106071	1	15	11.8056		-1.625			20202261	1	11	7.5948	1.5	1.375
10106081	1	10	12.219	0.375	-0.375			20202271	1	14	6.96235	0.625	-0.75
10106091	1	16	12.4381	-0.75	-1.75			20202281	1	11	7.41136	2.5	1.375
10106101	1	9	13.1198		-0.25			20202291	1	9	7.29637	1.25	0.75
10106111	1	11	12.8104	0.875	0			20202301	1	19	7.43326	2.875	4.25
10106121	1	21	12.1177	-0.625	-1.5			20202311	1	13	7.24709	0.625	0.375
10106131	1	12	12.0548	0.75	-0.25			20202321	1	11	8.15606	-3	-4
10106141	1	12	12.9884		0.375			20202331	1	12	6.77618	1	1
10106151	1	15	13.7467	1.25	0.5			20202351	1	8	8.21629	1.25	0.625
10106161	1	10	12.1752	0.125	-1			20202361	1	11	6.81999	0.375	0.75
10106171	1	12	13.0075	-1.75	-4.25			20202371	1	11	6.99521	0.75	0.625
10106181	1	14	12.7173	-5.875				20202381	1	9	7.02259	-0.125	-0.75
10106191	1	14	12.4956		-3.25			20202391	1	13	7.04723	-0.625	-3.125
10106201	1	14	13.2457	1.375	-0.125			20202401	1	11	7.38946	1.75	1
10106211	1	9	13.0869	-0.5	-2.375			20202411	1	15	6.99795	1.25	0.375
10106221	1	14	12.1342	-1	-2.25			20202421	1	10	7.33744	1.5	0.625
10106231	1	12	12.9227	-3.75	-4.625			20202431	2	14	6.93224	1.5	1.25
10106241	1	19	12.6023	-0.5	-2.625			20202441					1.25
10106251	1	12	13.0212	0.875	-0.125			20202451	2	9	7.57837	1.125	0.75
10106261	1	20	12.1697	0.125	0.125			20202461	1	10	7.17043	1.625	1.125
10106271	1	12	12.449	-2.5	-5			20202471	2	10	7.70979	1.125	0.875
10106281	1	17	12.0219	-6.625	-9			20202481	2	11	7.04723	1.125	1
10106291	1	14	12.345	1.625	-0.5			20202491	2	15	7.32375	1.25	0.375
10106301	1		12.0329	-3.125	-4.25			20202501	2	12	7.38672	0.75	-1
10106311	1	18	12.5339	1.125	-0.125			20202511	2	17	7.19233	1.125	0.125
10106321	1	20	12.397	0	-0.625			20202521	2	11	6.83094	0.75	0.25
10106331	1	15	12.9993	0.625	0			20202531	2	10	8.28474	-0.625	-3.25
10106341	1	24	11.9124	0.375	0			20202541	2	11	7.0883	-1.75	-0.375
10106351	2	14	13.0349	-0.75	-1.125			20202551	2	17	7.50992	1.875	1.375
10106361	2	14	12.2382	-2	-4.125			20202561	2	15	6.54073	-0.375	-2
10106371	2	16	13.0842	-2.75	-4.125			20202571	2	9	6.55168	0.875	0.375
10106381	2	13	11.2717	-3.625	-5.25			20202581	2	10	7.2909	1.75	0.625
10106391	2	18	12.7365	-3.25	-3.5			20202591	2	18	7.61396	1.25
10106401	2	17	12.794	0.375	-0.5			20202601	2	15	7.67146	7.125	6.625
10106401	2	17	12.794	0.375	-0.5			20202611	2	12	7.43053	1.125	0.75
10106411	2	15	12.271	0.25	-0.375			20202621	2	18	6.95688	0	1.25
10106421	2	21	13.1499	-2.125	-3.375			20202631	1	8	7.95619	1	0.25
10106431	2	18	13.4346	-1.375	-3.25			20203011	1	9	7.95893	1.375	1.125
10106441	2	16	12.2437	-2.75	-4.875			20203021	1	18	6.95962	1.125	0.875
10106451	2	12	12.5695	1	1.125			20203031	1	16	6.95962	0.625	-1
10106461	2	19	11.9671	0				20203041	1	14	7.95893	1.125	0.625
10106471	2	16	12.8706	-2.5	-4.875			20203051	1	9	6.95962	0.75	2.625
10106481	2	18	12.2519	0.625	-0.625			20203061	1	15	6.63107	1.375	0
10106491	2	12	13.0404	-2.5	-3.25			20203071	1	17	6.95962	1.25	0.625
10106501	2	9	12.1752	0.5	-0.5			20203081	1	12	7.95893	0.5	0.75
10106511	2	20	12.5749	0.5	0			20203091	1	12	7.95893	0.625	-1.5
10106521	2	16	13.1882	0.25	-0.875			20203101	1	14	6.63107	0.375	-1.125
10106531	2	21	11.9042	-2.125	-3.625			20203111	1	12	6.63107	1	-0.75
10106541	2	15	12.2957	-0.625	-1			20203121	1	11	6.95962	1.125	0.625
10106551	2	13	12.2355	0.75	0			20203131	1	10	6.95962	3.25	2.875
10106561	2	13	14.0205	0.125				20203141	1	19	7.63039	0.625	0.125
10106571	2	11	12.1889	1	1.125			20203151					-4.375
10106581	2	9	12.7009	-3				20203161
10106591	2	13	11.833	-0.625	-1.125			20203171
10106601	2	14	12.6489	0	-0.25			20203181
10106611	2	14	12.4052	-0.75	-1.75			20203191	1	12	8.96099	0.5	-1.125
10106621					0.25			20203201	1	13	6.63107	0.875	0.125
10106631								20203211	1	9	6.63107	0.75	0.75
10106641								20203221	1	11	6.63107	1.625	0.875
10106651								20203231	1	9	7.63039	0.5	-0.75
10106661					-4.25			20203241	1	8	6.95962	1.5	0.875
10107011	1		12.219	-1.625	-2.25			20203251	1	15	6.95962	0.75	0
10107021	1	10	12.4079	-2.75	-3			20203261	1	16	6.95962	1	0.5
10107031								20203271	1	14	7.95893	-2.5
10107041	1	20	12.7392	-5.125	-6.875			20203281	2	12	6.63107	1.875	1.5
10107051	1	13	12.668	0.625	-0.375			20203291	1	11	6.95962	0.125	-0.125
10107061	1	16	12.3723	1	-0.25			20203301	1	14	6.95962	0.875	0.125
10107071	1	9	12.9665	0	-3.25			20203311	1	14	6.95962	0.375	-0.375
10107081	1	18	12.9856	-0.75	-4.25			20203321	1	10	6.95962	2	1.75
10107091	1	15	12.7091		-1.5			20203331	1	10	6.95962	0.625	0.125
10107101	1	15	13.0924	-2.5	-3.5			20203341	1	11	6.95962	1.25
10107111	1		12.5257	-3.25	-5.75			20203351	1	14	8.3614	0.875	1
10107121	1	17	12.0493	1.875	0.375			20203361	1	14	6.63107	0.625	0.875
10107131	1	21	12.1834	-4	-6.125			20203371
10107141	1	15	12.0356	-4.75				20203381	1	14	6.95962	0.125	-2.625
10107151	1	8	11.7262	1.5	0.25			20203391	1	13	7.95893	1.875	1.375
10107161	1	13	13.1499	-0.75	-1.625			20203401	1	15	6.95962	0.875	0.375
10107171	1	11	12.3641	-4	-5			20203411	1	14	6.95962	1.75	1.375
10107181	1	23	12.4682	-0.75				20203421	1	19	7.95893	1.5	0.75
10107191	1	17	12.7064					20203431	2	14	6.95962	1	0.5
10107201	1	23	12.4435	-0.5	-2.25			20203441	2	10	6.63107	0.625	-0.375
10107211	1	12	12.5202	-1.875	-2.875			20203451	2	14	6.95962	0.75	-1.5
10107221	1	12	12.7228	-2.5	-3.125			20203461	2	18	6.63107	0.875	0.625
10107231	1	11	12.5585	-0.625	-1.75			20203471	2	11	6.63107	0.75	-0.125
10107241	1	12	13.0459	-3.75	-5.25			20203481	2	16	7.95893	0.125	0.5
10107251								20203491	2	11	6.95962	1.75	1.5
10107261	1	18	12.2683		-1.875			20203501	2	13	6.95688	1.75	1
10107271	1	12	13.0459		-5			20203511	1	15	6.95962	1	0.5
10107281	1	9	12.2628	-0.75	-1.75			20203521	2	11	7.95893	1.125	0.625
10107291	1	15	12.1588	0.25				20203531	1	15	6.95962	1.75	1.375
10107301								20203541	2	11	6.95962	0.75	0.125
10107311								20203551	2	19	6.63107	0.875	0
10107321	2	19	12.6954	-1.25	-3.125			20203561	2	13	6.95962	-1.625	-2
10107331	2	13	12.3504	-4	-5.125			20203571	2	12	6.63107	2.125
10107341	2	12	12.5147		-7.5			20203581	2	13	7.95893	1.375	1
10107351	2	13	12.8433	-4.25	-6.125			20203591	2	13	6.95962	0.875	-2
10107361	2	22	12.5394	0.125	-1.625			20203601					-0.625
10107371	2	18	13.1882		-6			20203611					-0.875
10107381	2	12	12.731	-6.125				20203621	2	9	6.95962	4.125	3.625
10107391	2	14	12.6982		-5.5			20203631	2	11	6.95962	0.625	-0.625
10107401	2	18	13.4648	-1.5	-2.875			20203641	2	19	6.95962	1.875	1.125
10107411	2	13	12.0876	-0.5	-1.25			20203651	2	9	6.95962	1.625	0.875
10107421	2	15	12.2875	-2.125	-2.875			20203661	2	13	6.63107	1.5	1.125
10107431	2	9	13.0732	0.75	-2.375			20204011	1	15	7.02259	1.375
10107441	2	12	12.6598	-2.625	-3.5			20204021	1	15	6.57358	0.75	-1
10107451	2	11	12.9199	-1.625				20204031	1	11	9.19097	0.625	0.625
10107461	2	15	12.1916	0.25	-1.125			20204041	1	15	6.41478	1	0.75
10107471	2	12	12.4134	-1.25	-1.875			20204051	1	13	6.58453	2.25	1.625
10107481	2	18	12.8871	-5.25	-6.875			20204061
10107491	2	22	12.8706	-1.5	-2.375			20204071	1	12	6.48049	0.875
10107501	2	14	12.6817	0.625				20204081	1	15	6.96235	1	0.75
10107511	2	12	12.5202	1	-0.125			20204091	1	11	7.61396	4.875	4.5
10107521	2	16	12.9829	0	-0.625			20204101	1	8	7.16496	1.375	1.5
10107531	2	21	12.1342	-0.625	-1.25			20204111	1	12	7.95072	0.125	-0.875
10107541	2	16	12.0657	-4	-5.375			20204121	1	10	7.718	0.625	0.25
10107551	2	17	12.6133	-1.625				20204131	1	16	6.95962	1.625	1.5
10107561	2	9	13.2731	0.125	-2.25			20204141	1	12	6.69405	2.125	1.375
10107571	2	14	11.5017	-3.75	-5			20204151	1	11	7.44969		0.5
10107581								20204161	1	12	7.52088	3	2.375
10107591	2	21	12.6899	-3.5	-5.125			20204171	1	13	7.42505	0.875	0.375
10107601								20204181
10107611	2	13	12.8268		-3.25			20204191	1	18	7.61944	1.125	0.125
10107621	2	20	12.5339	-2.25	-3.625			20204201	1	15	7.16496	1	0.875
10107631	1	16	13.0951		-7.375			20204211	1	11	6.76797	0.375	-1.875
10107641								20204221	1	13	7.18138	1.125
10107651					-7.5			20204231	1	13	6.96509	1.625	1.125
10108011	1	18	12.3477	-2.5				20204241	1	17	6.82546	0.25	0
10108021	1	24	13.1253					20204251	1	14	7.38946	1.375	0.5
10108031	1	15	12.5722					20204261	1	11	6.88022	1.125	1
10108041	1	16	12.9582					20204271	1	13	6.91034	0.625	0.5
10108051	1	13	12.7146					20204281
10108061	1	15	12.6078	-2.75				20204291	1	14	7.44695	6.25	6.125
10108071	1	16	12.9281	-0.875				20204301	1	15	7.03901	0.875	1.125
10108081	1	15	12.6872	-0.75	-2			20204311	1	14	6.72964	0.625	-0.875
10108091	1	23	12.501	-2.25	-3.25			20204321	1	12	7.14031	0.625	0.375
10108101	1	18	12.0548	-0.625				20204331	1	12	7.4141	2.125
10108111	1	17	14.2286	-2.375				20204341	1	12	7.49897	1.875
10108121	1	17	12.334	-4.875	-6.5			20204351	1	18	6.89665	-3.375	-6.125
10108131	1	21	12.6434	-3.875	-6			20204361	2	9	7.69884	1.75	1.25
10108141	1	16	12.3559	-2.625	-4.125			20204371	2	10	7.42779	1.5	1
10108151	1	20	13.2731					20204381	2	10	7.52635	0.875	0.125
10108161	1	21	12.6242					20204391	2	11	6.74059	1.25	0.875
10108171	1	9	12.7283	-4.125				20204401	2	14	7.46612	1.375	0.875
10108181	1	12	12.3696	-3.5	-5.625			20204411	2	11	7.54278	2.625	2
10108191	1	16	12.271	-0.125				20204421	2	17	6.86379	0.375	-0.875
10108201	1	11	12.5257	-0.125				20204431	2	12	7.13758	0.125	-1.375
10108211	1	15	13.0349	-1				20204441	2	14	7.54004	1.75	0.625
10108221	1	19	12.3395		-4.625			20204451	2	10	6.7707	0.75	-0.125
10108231	1	14	12.8652	1.75	0.75			20204461	2	20	6.86927	0.625	-0.25
10108241	1	9	12.9117	-2.25				20204471	2	19	7.66872	1.125	-0.125
10108251	1	16	12.3231					20204481	2	10	8.06845	0.75	-0.5
10108261								20204491	2	12	6.85558	0.875	0.25
10108271	1	24	12.2272	-2.125				20204501	2	15	7.67967	1.75
10108281	1	13	12.4654	-0.25	-0.875			20204511	2	20	6.96509	-1.375	-2.625
10108291	1	23	13.8371	-1.125	-1			20204521	2	15	6.89391	1.75	1.5
10108301								20204531	2	14	7.09925	1.125	0.75
10108311	1	24	11.9726					20204541	2	17	7.58385	-1.375
10108321	2	17	12.8871	-2.75				20204551	2	14	7.12936	0.125	-0.75
10108331	2	18	12.6653	-3	-4.125			20204561	2	13	8.27105	1
10108341	2	14	12.2108					20204571	2	10	6.82546	1.875	1.125
10108351	2	19	12.6543	-6.25				20204581	2	10	7.56468	1.5	0.75
10108361	2	19	12.9172	-3.625				20204591	2	21	6.81177	0.25	-0.5
10108371	2	14	11.9754	-3.5				20204601	2	14	7.52361	1	0.875
10108381	2	21	13.2704					20204621	1	12	7.59754	0.25	0.75
10108391	2	13	13.076	-2.75	-4			20301011	1	11	7.18412		0.875
10108401	2	15	11.5702	-0.875				20301021	1	9	6.68857		-1.125
10108411	2	23	12.4983	0.625				20301031	1	12	7.02259	1.375	1.125
10108421	2	17	12.898	-2.375				20301041	1	13	6.77344	1.625	1.125
10108431	2	12	12.564	-2.625	-3.125			20301051	1		6.77344		1.375
10108441	2	13	12.7392	-5.625				20301061	1	15	7.35387	0.875	0.5
10108451	2	18	12.742	-2.75				20301071	1	16	7.35387	0.5	-1
10108461	2	20	12.2847	-1.75	-2.375			20301081	1	16	7.10746	1.25	0.5
10108471	2	16	12.6708	-5				20301091	1	20	7.02259	-0.5	-3.125
10108481	2	13	12.3203	0.75	0			20301101	1	14	6.52156	1	0.625
10108491	2	15	13.0376	-3.375				20301111	1	11	7.52088	0.625
10108501	2	14	13.6016	-1.75	-2.875			20301121	1	12	7.35387	1.25	0.5
10108511	2	22	13.3744	-2	-3.25			20301131	1		7.18412
10108521	2	16	12.9336	0.625				20301141	1	9	7.436
10108531	2	22	13.8015	-2.25				20301151	1	16	7.52088	0
10108541	2	12	12.7036	-3.25	-4.25			20301161	1	14	7.52088	1.125	0.75
10108551	2	17	12.3149	-1.5	-3.25			20301171	1	20	7.26899	0.75	0.5
10108561	2	14	12.5613	-1.5	-3.75			20301181	1	13	6.52156	0.125	-2
10108571	2	15	12.9473	-0.25				20301191	1	12	7.10746	0.625
10108581	2	15	13.1061	-0.25	-1.625			20301201	1	16	7.10746	0.625	-0.75
10108591	2	9	11.9562	-4.375				20301211	1	13	6.77344	-0.25	-1.875
10108601								20301221	1		7.35387		-0.375
10108611	2	18	12.9117	-2.25				20301231	1	14	6.85558	1.25	0.5
10108621	2	14	12.7009	0	-1.25			20301241	1	9	6.94045	1.125	0.5
10108631	2	14	12.178	-3				20301251	1	16	7.436	1.375	0.875
10108641					-2.25			20301261	1	17	6.77344	-0.25	-0.75
10201011	1	20	12.6762	-3.75	-5.625			20301271	1	16	6.85558	0.5	-0.5
10201021	1	18	12.3532	-2.5	-3.25			20301281	1	17	7.436	1.75	0.875
10201031	1	20	12.2382	-4.625	-6.125			20301291	1	17	7.60301	-0.5	-1.375
10201041	1				0.25			20301301	1	14	6.94045	1.625	1.125
10201051	1	19	12.8077	-3.5	-4.125			20301311	1	12	7.60301	0.625	1.625
10201061	1	19	12.4545	-2	-2.875			20301321	2	14	7.26899	0.375	0.75
10201071	1	11	12.0794	-0.875	-2.5			20301331	2	12	7.35387	0.625	0
10201081	1	17	12.2409	-1.5	-2.875			20301341	2	15	7.02259	-0.25	-1.875
10201091	1	13	12.5175	-3.875	-5.375			20301351	2	17	7.02259	1.25	1.25
10201101	1	17	12.6379	0.125	-0.875			20301361	2	16	7.26899	-2.5
10201111	1	16	12.3258	0.125	-0.375			20301371	2	9	7.35387	0.625	0.375
10201121	1	14	12.5202	-0.875	-2.625			20301381	2	9	7.26899	1.25	0.25
10201131								20301391	2	15	7.02259	-0.25	-1.875
10201141	1	11	12.3368	1.25	0.625			20301401	2	17	6.85558	1	-0.875
10201151	1	19	12.6133	-4.125	-5.625			20301411	2	15	6.94045	0.75	1
10201161								20301421	2	19	6.68857	0.5	0.125
10201171								20301431	2	15	6.94045	4.5	3.75
10201181	1	18	12.4435	-4.5	-5.5			20301441	2	18	7.02259	1	0.375
10201191	1	16	12.6352	-5.375	-6.375			20301451	2	12	6.6037	1.625	1
10201201	1	13	12.8706	-1.375	-3			20301461	2	16	6.6037	-0.125	-3.125
10201211	1	13	12.1561	-2.5	-3.875			20301471	2	12	6.68857		-0.75
10201221	1	14	12.4244	0.125	0			20301481	2	14	7.02259	0.375	-1.75
10201231								20301491	2	21	7.10746	0.875	-0.125
10201241								20301501	2	12	7.10746	-0.625
10201251	1	21	12.1615	0.625	0.5			20301511	2	11	6.77344	1.75	0.875
10201261	1	19	12.742	-0.375	-1.625			20301521	2	11	7.35387	0.625	0.125
10201271	1	17	13.3306	-0.125	-1.25			20301531	2	14	6.68857	3.125	2.875
10201281								20301541	2	11	6.26968		0.375
10201291	1	11	12.5065	-1.375	-3.375			20301551	2	14	7.26899	-5.375	-8.625
10201301	1				-3.75			20302011	1	8	6.93771	1.5
10201311								20302021	1	16	7.52361	1.375	0.875
10201321	2	14	11.8166	-1.125	-1.625			20302031	1	10	6.94319	1.75	1.125
10201331	2				-0.375			20302041	1	14	7.27173		0.5
10201341	2	21	12.8214	-1.875	-2.125			20302051	1	19	7.27173	1.875	1.125
10201351	2	16	12.3395	-3.75	-4.375			20302061	1	15	7.52361	1.375	0.875
10201361	2	14	12.5202	2.125	1.5			20302071	1	12	7.35661	0.625	0.125
10201371	2	13	12.6872	0.875	-0.125			20302081	1	13	7.1102	1.125	0.5
10201381	2	14	12.8761	-2.375	-3.25			20302091	1	15	6.77618		1
10201391	2	14	12.7228	-2.25	-3.375			20302101	1	14	6.85832	0.75	-0.25
10201401	2	18	12.5969	-3.25	-4.25			20302111	1	12	7.18686	1.125	0.625
10201411	2				-4.875			20302121	1	15	7.18686	1.25	1
10201421	2				10.25			20302131	1	19	8.18891	1.25	1
10201431	2	14	12.4134	-0.125	-1			20302141	1	11	6.94319		1
10201441								20302151	1	12	7.27173	1	0.625
10201451	2	17	12.6461	-1.625	-2.5			20302161	1	14	7.43874	1.625	0.875
10201461	2	12	11.9124	-4.125	-4.75			20302171	1		7.02533		1
10201471	2	18	12.4463	-4.875	-5.25			20302181	1	14	7.43874	1.625	1.5
10201481	2	13	12.9582	0	-0.5			20302191	1	14	6.43943
10201491	2	13	12.4381	0.5	0.125			20302201	1	13	7.1102	1.125	0.25
10201501	2	11	12.7556	1	0.625			20302211	1	22	7.52361	1
10201511	2				-3.875			20302221	1	14	6.69131	0.75	0.125
10201521	2	10	12.8569	0.625	-0.625			20302231	1	16	6.60643	1.125	1
10201531	2	17	13.1636	-0.75	-1.5			20302241	1	18	6.94319	2.375	2.5
10201541	2	17	13.3525	-4.375	-6.125			20302251	1	9	6.77618	1.625	1.125
10201551	2	12	13.2211	-4.625	-5.25			20302261	1	10	7.02533	0.625	0.25
10201561	2	15	12.8925	-0.125	-1.625			20302271	2	14	7.18686	0.375	-1.625
10201571	2	23	13.1034	-2.875	-4.25			20302281	2	12	7.27173	1.375	1
10201581	2	14	12.9528	-2.375				20302291	2	10	7.18686	1.625	1.375
10201591	2	15	12.6899	-3.125	-4.5			20302301	2	20	7.35661	1.625	1.25
10202011								20302311	2	13	6.77618	1	1
10202021	1	15	12.7118	-1.625	-2.625			20302321	2	14	7.02533	1.875	1.375
10202031	1	13	12.6215	-0.125	-0.125			20302331	2	15	6.69131	1	-1.25
10202041	1	15	12.2163	-3.625	-5.5			20302341	2	15	6.94319	-1	-3
10202051	1	22	12.3559	-3.625	-3.875			20302351	2	14	6.77618	1.625	0.625
10202061	1	12	12.3149	-3.75	-5.125			20302361	2	15	7.52361	1	0.875
10202071								20302371	2	11	6.60643	1	0.625
10202081	1	15	12.6297	-0.5	-1.375			20302381	2	11	6.85832	0.875	0.375
10202091	1				-7.375			20302391	2	13	7.43874	3.875	3
10202101	1	14	12.5092	-1.375	-4			20302401	2	9	6.60643	1.25	0.75
10202111	1	12	12.8624	-2.375	-3.25			20302411	2	16	7.18686	1.25	1.125
10202121	1				-3.125			20302421	2	17	7.02533	0.75	0.125
10202131	1	16	12.7009	-7.25	-7.625			20302431	2	10	6.60643	1.375	0.5
10202141	1	15	12.6078	-9.5	-10.25			20302441	2	19	7.33744	-0.125	-2.25
10202151	1	17	12.5941	-6	-7.375			20302451	2	15	7.52361	0.875	0.625
10202161	1	15	12.7146	-4.125	-5			20302461	2	13	6.85832	1.75	0.375
10202171	1	15	12.271	-1.25	-2.625			20302471	2	16	7.43874	1.5	1
10202181	1	16	12.2272	-4.5				20302481	2	16	7.43874	1.375	0.75
10202191	1	17	12.1177	-2	-3			20302491	2	16	7.02533	0.75	0.25
10202201	1	13	12.9665	0.25	0			20302501	2	12	7.18686	1.375	1
10202211	1	19	12.9227	-2				20302511	1	12	7.02533	0.375	0.375
10202221	1	16	13.0404	-3	-3.75			20302521	1	10	6.5243	1.5	1
10202231								20303011	1	11	7.1102	1.75
10202241	1	12	13.1691	-1.125	-1.75			20303021	1	14	6.77618	1.5	0.875
10202251	1	18	12.8871	-2.625	-3.5			20303031	1	12	6.77618	0.5	-1.125
10202261	1	15	13.7769	-1.625	-2.25			20303041	1	17	7.11294	-0.625	-2.75
10202271	1	14	13.9904	-0.625	0			20303051	1	13	7.94524	1.625	0.375
10202281	2	20	12.8378	-3.5	-4.125			20303061	1	9	7.1896	1.375	1
10202291	2	10	12.4901	-1.875	-4.125			20303071	1	17	6.86105	0	-2.5
10202301	2				-2.25			20303081	1	14	7.1896	0.125	-2.375
10202311	2	12	12.2656	-6.625	-6.625			20303091	1	9	6.86105		0.375
10202321	2	16	12.7639	-4.125	-5.5			20303101	1	15	7.1896	0.5	1.25
10202331	2	13	12.6982	0	-0.25			20303111	1	16	7.35934	1.75	1
10202341	2	21	12.6762	-2.625	-3.125			20303121	1	13	7.44148	0.875	0.5
10202351	2	14	12.5092	0.5	0.875			20303131
10202361	2	18	12.7803	-2.875	-3.625			20303141	1	13	6.69405	1.25	0.5
10202371	2				-0.625			20303151	1	10	7.11294	1.25	0.125
10202381	2	13	12.4162	0.875	0.25			20303161	1	13	6.86105	1.125	1
10202391	2				-8.125			20303171	1	17	7.1896	1	0.625
10202401	2	15	12.1205	-2.875	-4.25			20303181					1.375
10202411	2	20	12.7146	-2	-3			20303191	1	13	6.77892
10202421	2	12	12.7803	-0.375	-0.75			20303201	1	12	7.44148	1.75
10202431	2	20	12	-1.375	-2.5			20303211	1	11	7.04175	0.5	1
10202441	2	13	12.4956	-3.25	-4.25			20303221	1	9	6.77892	0.875	0.25
10202451	2	16	12.4244	0.5	0.125			20303231	1	15	7.50445	3.125	2.625
10202461	2	15	12.1834	-1.125	-2.25			20303241	1	13	6.52704	-2.125
10202471	2	16	12.3778	0.125	-0.125			20303251	1	15	7.11294	0	-1.125
10202481	2	19	12.6379	-0.125	0			20303261	1	18	7.44148	0.75	0.25
10202491	2	13	12.9363	-3.5	-4.625			20303271	1	17	7.11294	0.5
10202491	2	13	12.9363	-3.5	-4.625			20303281	1	13	7.44148	1.375	0.5
10202501	2	16	13.2621	-1.25	-1.625			20303291	1	12	7.1896	1	-0.625
10202511	2	15	12.898	-2.875				20303301	1	11	7.1896	0.75	0
10202521	2				-1			20303311	2	19	7.27447	2.625	1.75
10202531	2		12.9199		1			20303321	2	16	7.44148	2	1.375
10202541	2	19	13.0349	-0.875				20303331	2	15	6.77892	-0.5	-2.375
10202551	2	9	13.5688	-2.75	-3.5			20303341	2	19	7.27447		0.875
10202561	2	11	13.5168	0.5	-0.25			20303351	2	16	6.69405	0.875	-0.375
10203011	1	16	11.7509	1.5	-0.375			20303361	2	8	7.27447	0.5	-1.625
10203021	1	11	12.7858	-4.625	-6.125			20303371	2	11	6.86105	1.5	1.125
10203031								20303381	2	12	7.1896	0.25
10203041	1	17	12.4682	-6.5	-8.25			20303391	2	17	7.27447	-2.125	-4.25
10203051	1	17	12.8624	1.5	0.625			20303401	2	17	7.02806	0.25	-0.5
10203061	1	17	12.4463	-1.25	-3			20303411	2	13	6.77892	0.875
10203071	1	14	12.6461	-1.25	-3.125			20303421	2	15	7.35934	0.875	0.875
10203081	1	14	12.2902	-2	-3.625			20303431	2	16	7.52635		-1.125
10203091	1	15	12.7748	-0.875	-1.5			20303441	2	12	6.69405	0.125	-2.375
10203101	1	21	12.3285	-4.875	-5.75			20303451	2	16	6.94593	0.375
10203111	1	16	12.6489	-2.375	-4.25			20303461	2	13	7.52635	0.75	0.625
10203121	1	15	12.9062	-1.125	-1.5			20303471	2	13	7.07461	1.125
10203131	1	14	12.3833	0.875	0.75			20303481	2	15	6.52704	0.875	-1.25
10203141	1	15	12.7639	0.5	0			20303491	2	18	6.86105	0	-3.375
10203151	1	16	12.449	-5.5				20303501	2	15	7.27447	-0.5	-3.375
10203161	1	14	12.3012	-2.25	-3.875			20303511	2	16	7.27447	1.5	0.875
10203171								20303521	2	13	7.1896	0.875	-1.125
10203181								20303531	2	9	6.77892	1.75	1.125
10203191	1	13	13.1472	1.875	2.5			20303541	2	12	7.35934	1.25	0.375
10203201	1	14	12.4079	-0.25	-1			20303551	2	18	6.86105	2	1.875
10203211	1	16	13.514	0.125	0.25			20303561	2	15	6.44216	0.5
10203221								20304011	1	15	6.86379	1.375
10203231	1	13	13.6016	-1.5	-2.875			20304021	1	12	6.69678	0.75	0.75
10203241	1	14	13.6372	-1.625	-3.375			20304031	1	11	6.94867	2.5	1.375
10203251								20304041	1	14	6.61191	1.25	1
10203261								20304051	1	16	7.27721	1.125	0.125
10203271	1				-4.5			20304061	1	12	7.52909	0.625	-0.125
10203281	1	23	13.6893	-2	-4.375			20304071	1	12	7.0308		1
10203291	1				-0.375			20304081	1	9	6.86379	0.5	-2
10203301	2	19	12.7146	-5.125	-5.75			20304091	1	17	7.11567	1.125	0.75
10203311	2	13	12.5886	-1.125	-2			20304101	1	9	6.52977	1.375	0.875
10203321	2	10	12.7173	-2.375	-3.875			20304111	1	14	6.94867	1.5
10203331	2	15	12.2136	0	-1.875			20304121	1	12	7.27721	1.125	0.75
10203341	2	12	12.7365	-2.75	-4.75			20304131	1	14	6.94867	0.625	0
10203351	2	15	12.2355	-1.375	-1.75			20304141	1	13	6.94867	0.75	0.875
10203361	2	22	12.5613	-1.875	-2.625			20304151	1	15	6.94867	0.625	-0.625
10203371	2	23	12.2081	-2	-2.5			20304161	1	10	7.0308	-1.25	-2.75
10203381	2	15	12.2327	-3.625	-4.125			20304171	1	16	6.65024	0.5	-0.625
10203391	2	17	12.1971	4.5	-0.125			20304181	1	17	7.36208	1.375	1.125
10203401	2	15	12.2355	-3	-3.75			20304191	1	11	7.44422	0.875	-0.625
10203401	2	15	12.2355	-3	-3.75			20304201	1	16	6.86379	1.625
10203411	2	13	12.4627	-2.5	-4.25			20304211	1	14	7.11567	0.875	0.5
10203421	2	23	12.6489	-2.75	-3.75			20304221	1	15	7.44422	0.875
10203431	2	14	12.8241	-0.375	-1.5			20304231	1	9	7.27721	0.5	0
10203441	2	14	11.9617	3.875	3.875			20304241	1	13	7.83847		-0.125
10203451					-2.5			20304251	1	16	6.69678	0.75	0.5
10203461	2	10	12.6133	-0.375	-1.75			20304261	2	17	7.11567	0.25	-0.125
10203471	2	20	12.1369	-1.875	-2.125			20304271	2	11	6.86379	1	0.875
10203481								20304281	2	19	7.27721	1.375	1.125
10203491	2	17	13.3908	-2.5	-3			20304291	1	11	7.44422	1.75	1.25
10203501	2	16	13.4045	-0.625	-1.875			20304301	2	19	7.61123	1.625	1.125
10203511	2	11	12.4435	1.125	-1.25			20304311	2	11	7.0308	1.125	-1.125
10203521								20304321	1	19	7.0308	1	0.875
10203531	2	12	13.0951	-0.125	-1.375			20304331	2	14	6.69678	1.125	0.75
10203541	2	20	12.8898	-4.375	-4.875			20304341	2	15	6.52977	1
10203551	2	15	12.9281	-1.75	-2.625			20304351	2	14	7.11567	1.25	1
10203561	2				-3.75			20304361	2	16	7.27721	0.75	0.25
10203571	2	15	12.9336	-2.125	-2.75			20304371	2	18	7.11567	-0.875	-3.75
10203581					-2.5			20304381	2	16	7.08556	1.125	0.25
10204011	1	15	11.8522	-4.375	-5.25			20304391	2	15	7.0308	1.125	0.75
10204021								20304401	2	20	7.0308	0.625	0.625
10204031	1	13	12.5804	-1.625	-4.375			20304411	2	14	6.69678	1.5	0.5
10204041	1	17	12.6352	-1.625	-3.875			20304421	2	16	6.86379	1.25	0.625
10204051								20304431	2	12	7.27721	1	1
10204061	1	13	12.3094	-0.875	-0.875			20304441	2	11	6.78166	0.375	-2.125
10204071	1	14	11.9124	-2.5	-3.75			20304451	2	15	7.11567	0.125	-1.5
10204081	1	13	11.9671	-3.875	-4.875			20304461	2	16	6.69678		0.75
10204091	1	13	13.128	0.375	-0.375			20304471	2	19	7.0308	0.875
10204101	1	16	12.3094	1.125	-0.125			20304481	2	10	6.52977	0.625	-0.125
10204111	1	17	12.3203	-0.5	-1.5			20304491	2	9	7.44422
10204121	1	18	12.2847	0.5	-0.75			20304501	2	11	7.11567	0.875	-1.875
10204131	1	13	12.4189	-2.375	-4.375			20304511	1	12	7.0308	3.125
10204141	1	21	12.6051	0	-0.875			20305011	1	11	6.9514	0.625	-0.875
10204151	1	18	12.5339	-1.625				20305021	1	11	7.19507	0.125	-0.75
10204161	1	16	12.4162	-4	-5.125			20305031	1	16	7.19507	1.125	1
10204171	1	14	12.6817	-1.5	-2.75			20305041	1	15	6.61465	0.875	0.625
10204181								20305051	1	14	6.69952	0.875	0.875
10204191								20305061	1	20	6.86653	0.875	0.5
10204201								20305071	1	19	7.11841	0.5	0.5
10204211	1				0.125			20305081	1	12	6.61465	0.875	0.125
10204221	1	12	13.0185	0.125	-0.875			20305091	1	12	7.44695	0.875	0
10204231	1	8	13.7933	0.5	-0.25			20305101	1	19	7.19507	0.75
10204241	1	13	13.2293	0.25				20305111	1	14	6.86653	2.125	1.625
10204251	1							20305121	1	12	6.69952	1	0.25
10204261								20305131	1	9	6.78439	2.375	2.125
10204271	1	15	12.9199	-0.875	-1.625			20305141	1	11	6.69952	1.25	0.75
10204281	1	17	13.0212	-2.375	-3.25			20305151	1	20	7.03354	1.125	1.125
10204291								20305161	1	10	6.86653	-0.125	-2
10204301	1	15	13.0678	-3	-4			20305171	1	12	7.27995	1.625	1.25
10204311								20305181	1	20	7.27995	0.625	-0.875
10204321	2	17	12.5777		-1.375			20305191	1	17	7.03354	-1.125	-3.5
10204331	2	14	12.7337	-0.625	-1			20305201	1	15	6.86653	-0.25	-2.625
10204341	2	9	11.9042	0.25	-0.25			20305211	1	16	6.49966	1.125
10204351	2	19	12.5175	-3.75	-3.875			20305221	1	12	6.53251	1	0.375
10204361	2	16	12.5503	-8.25	-9.375			20305231	1	15	6.78439	1.375	0.75
10204371								20305241
10204381	2	14	12.6817	0.625	-0.625			20305251	1	10	6.28063	0.875	0.75
10204391	2	19	12.6489	-0.375	-1.25			20305261	1	10	7.53183	1.125	0.125
10204401	2	15	12.3641	-3	-3.25			20305271	1	14	7.11841	-1.5
10204411	2	20	12.3422	-2.125	-2.625			20305281	1	14	7.27995	1.75	1.375
10204421	2	15	12.4654	-2.5	-3.25			20305291	1	16	7.11841	0.5
10204431	2	22	12.6407	-3.75	-4.625			20305301	2	15	6.9514	0.75	0.5
10204441	2	13	12.7064	-0.625	-1.125			20305311	2	13	7.36482	1.375	1
10204451	2	14	11.9507	0.375	-1			20305321	2	14	7.27995	1.5
10204461	2	18	12.2656	-2.25	-3.125			20305331	2	11	6.9514	0.5	-1.125
10204471	2	15	12.0739	-3.25	-3.75			20305341	2	16	7.19507	1.5	0
10204481	2	15	12.6653	0.125	-1			20305351	2	12	7.03354	1.375	0.625
10204491	2	12	13.2731	-1.375	-2			20305361	2	17	6.9514	1.125	0.125
10204501	2	17	12.9172	-0.5	-0.125			20305371	2	13	6.9514	1.125	-0.25
10204511	2	20	13.4702	-0.75	-1.25			20305381	2	12	7.03354	0.25	-1.875
10204521								20305391	2	19	6.69952	0.875	-0.875
10204531	2	15	12.9692	-2	-3.125			20305401	2	15	7.44695	0.125	-2.25
10204541	2	19	12.9199	-3	-4.375			20305411	2	13	6.86653	0.375
10204551	2	16	12.8789	-0.125	-1.25			20305421	2	16	6.78439	1.25	-0.125
10204561	2	13	12.9227	-0.875	-1.75			20305431	2	12	7.44695	1.25	1.25
10204571	2	16	12.9336	-3.875	-4.75			20305441	2	13	7.44695	-0.875	-2.875
10204581	2	14	13.0431	-2.875	-4.375			20305451	2	15	6.78439	-0.25	-1.875
10205011	1	12	12.3641	-3.75	-5.125			20305461	2	13	6.78439	1.375	0.625
10205021								20305471	2	13	6.61465	0.5	-0.875
10205031	1	14	12.553	-4.5	-4.625			20305481	2	15	7.69884	2.625	1.75
10205041	1				-0.25			20305491	2	17	6.69952	0.25	-2.25
10205051	1	12	12.293	-3.25	-4.625			20305501
10205061	1	22	12.8268	-4.5	-5.375			20305511	2	17	6.69952	1.625	0.625
10205071	1				0.125			20305521	2	12	6.69952	-0.375	-2.875
10205081	1				-2.625			20305531	2	11	7.27995	2.625	2.25
10205091	1		12.3066		-1.625			20305541	2	9	7.27995	0	-1.625
10205101	1	13	12.4682	-1.25	-2.125			20305551	1	14	6.69952	1.375	0.875
10205111								20305561	2	12	6.3655	0.625
10205121	1	15	12.1999	-2.75	-3.5			20401011	1	9	6.70226	-0.375	-1.375
10205131	1	15	12.4819	0.875	0			20401021	1	11	6.88843	-0.25	-1.25
10205141	1	16	12.5585	0.5	-0.875			20401031	1	11	6.89938	0.25	-0.25
10205151	1	13	12.1588	1	-0.625			20401041	1	10	6.9076	1.25	1
10205161	1	15	12.6598	-1.875	-2.75			20401051	1	12	7.43874	1.375	0.75
10205171	1	16	12.2546	0.375	0.625			20401061	1	13	6.85558	0.875
10205181	1	14	12.6571	-2.5	-3.375			20401071	1	10	7.23066	0.875	0.625
10205181	1	14	12.6571	-2.5	-3.375			20401081	1	12	7.99179	1	1.125
10205191	1	14	12.7611	-7.125	-8.25			20401091	1	8	7.0527	0.5	-0.375
10205201	1	17	13.1143	0.5	-0.75			20401101	1	17	7.4141	1.375	0.75
10205211	1				-0.5			20401111	1	10	6.90486	-0.25	-0.5
10205211	1				-0.5			20401121	1	13	7.08556	0.25	-1.75
10205221	1				-0.75			20401131	1	13	6.8282	1.125	0.625
10205231	1				0.625			20401141	1	16	7.2553	1.125	0.875
10205241								20401151	1	13	6.52704	1.75	1.125
10205251	1	10	13.306	-2.375	-3.625			20401161	1	11	7.26078	0.625	0.25
10205261	1	21	13.232	0.375	0.5			20401171	1	12	8.58864	1.5	0.625
10205271	1	11	13.0294	-1	-1.625			20401181	1	16	8.53662	0.75	1
10205281	1				1.125			20401191	1	15	6.73511	1.375	1
10205291	1	16	13.0349	-1.125	-2.125			20401201	1	13	7.09377	1.125	0.375
10205291	1	16	13.0349	-1.125	-2.125			20401211	1	19	7.04449	1.5	1.375
10205301	1	13	11.885	0.25	0.375			20401221	1	13	6.81451	0.75	-0.625
10205311	2	12	11.8385	0.375	-1.5			20401231	2	20	7.81383	0.625	-0.125
10205321	2	14	12.2053	-1.375	-2.875			20401241	2	13	6.68857	1.75	1.125
10205331	2	20	12.1451	-1.875	-2.625			20401251	2	10	7.27995	0.875	0.875
10205341								20401261	2	12	7.24983	0.625	-2.125
10205351	2				1			20401271	2	13	6.64476	1.875	0.875
10205361	2	16	12.2519	-2.125	-2.75			20401281	2	10	7.07734	1.5	0.75
10205371	2	16	11.9589	-0.5	-1.75			20401291					0.75
10205381	2	16	12.2601	0.375	0.375			20401301	2	11	7.43326	1.25	0.75
10205391	2	15	12.6735	-0.875	-0.75			20401311	2	8	7.0527	1.5	1.125
10205401	2	16	12.6023	-2.25	-2.375			20401321	2	12	6.90486	0.25	0.875
10205411	2	16	12.1916	-2	-3.125			20401331	2	12	7.20602	-1	-3
10205421	2	14	12.2409	-2	-2.875			20401341	2	11	7.45517	1.125	0.75
10205431	2				-3.125			20401351	2	16	7.06366	1.25	0.75
10205441	2	20	12.2546	-1.875	-2.625			20401361	2	14	7.26626	0.75	0
10205441	2	20	12.2546	-1.875	-2.625			20401371	2	15	7.31006	0.875	0.5
10205451	2	14	12.4819	-2	-2.125			20401381	2	14	6.89391	0.5	0.375
10205461	2	14	12.46	-1.75	-1.25			20401391	2	14	7.45791	3.375	2.125
10205471	2	13	12.1068	-1.75	-2.5			20401401	2	13	6.7488	0.75	-0.625
10205481	2	11	12.6954	-0.875	-1			20401411	2	13	7.26078	1.25	0.25
10205491	2	21	12.3669	-1.125	-1			20401421	2	11	6.83915	1.125	0.625
10205501	2	18	12.8679	-3.5	-4.25			20401431					-0.25
10205511	2							20401441	2	14	7.68241	0.625	0.625
10205521	2	19	12.9117	-3	-4.625			20402011	1	10	6.86653	0.125	-2.125
10205531	2	14	13.0595	-2.75	-3.75			20402021	1	16	7.00342	0.75
10205541	2	12	12.9336	-4.125	-5			20402031	1	19	6.65024	-1.625	-3.625
10205551	2	15	13.1307	-1.625	-2.625			20402041	1	14	7.63587	0.75	-0.25
10205561	2	12	15.5674	-0.125	-0.125			20402051	1	12	7.09377	0.625	0.375
10206011	1	15	12.2272	-3.625	-4			20402061	1	11	7.15948	1.75	1.375
10206021	1	21	12.5476	-1.25	-2			20402071	1	11	7.29363	0.875	-1.5
10206031	1	19	12.3751	-3.125	-4.5			20402081	1	13	7.61123	1
10206041	1	13	11.9014	-0.25	-3.125			20402091	1	13	6.87748	1.875	0.625
10206051								20402101	1	9	6.705	0.25	-0.25
10206061	1	19	12.4463	-1.875	-2.875			20402111	1	13	7.43874	0.875	-0.25
10206071	1	15	12.4682	-2.875	-4			20402121	1	10	7.22793	1.5	1.875
10206081	1	16	12.5175	0.75	0.625			20402131	1	15	7.00616	0	-1
10206091								20402141	1	11	7.45791	0.875	0.125
10206101	1	14	12.0082	-3.125	-3.5			20402151	1	14	7.11567	1.125	0.375
10206111								20402161	1	13	6.97604	0.875	0.5
10206121	1	17	12.8624	-6.125	-7.5			20402171	1	14	6.61465	0.875	0.5
10206131	1	11	12.5558	0.625	0.375			20402181	1	15	6.87201	1.625
10206141								20402191	1	9	6.79808	0.875	0.625
10206151								20402201	1	13	7.2909	1.125	0.5
10206161	1	18	12.9254	-0.75				20402211	1	10	6.90212	0.125	0.875
10206171								20402221	1	14	6.81725	0.75	-0.125
10206181	1	15	13.64	-5.375	-6.625			20402231	1	13	7.19781	0.875	0.875
10206191								20402241	1	9	6.98152	1.25	1
10206201	1	12	12.9719	-1.125	-1.25			20402251	1	14	6.65572	1.5
10206211								20402261	1	9	7.47981	0.5	0.5
10206221	1	17	13.2539	-0.875	-1			20402271	1	14	6.98426	4.125
10206231	1	22	13.0595	0.5	-0.5			20402281	2	11	6.57084	1.125	0.5
10206241	1	13	13.117	-1.25	-2			20402291	2	16	6.85832	4.125	3.75
10206241	1	13	13.117	-1.25	-2			20402301	2	9	6.52704	2.375
10206251	1	13	13.076	2.875	0.875			20402311	2	15	6.95414	0.375
10206261								20402321	2	10	6.91034	1	0.875
10206271								20402331	2	14	7.53457	0.75	0.125
10206281	2	12	12.4736	-0.625	-0.75			20402341	2	13	7.1102	0.125	-1.875
10206291	2	19	12.6215	-1.875	-2.625			20402351	2	18	6.97878	3	2.875
10206301								20402361					1.875
10206311	2	13	12.8569	-3.375	-4.75			20402371	2	14	6.97057	2	2
10206321	2	20	12.7118	-0.625	-1.5			20402381	2	14	6.35455	1.125	0.875
10206331	2	17	12.7118	-0.875	-1.5			20402391	2	11	7.49624	1.125	1.25
10206341	2	17	12.3039	0.125	-0.375			20402401	2	13	7.17043	-1.25	-2.75
10206351	2	18	12.8652	-2.5	-3			20402411	2	20	6.98973	0.125
10206361	2	17	12.8433	-3.375	-4.625			20402421	2	10	6.8282	0.625	1.125
10206371								20402431	2	16	6.88843	0.875	0.625
10206381	2	16	11.9014	-7	-7.875			20403011	1	9	7.40041	1.375	0.875
10206391	2	19	12.2409	-2.625	-3.375			20403021	1	10	6.8282	1.625	1.375
10206401	2	15	12.2683	1.125	0.875			20403031	1	14	7.10472	0.375	-1.625
10206411	2	18	12.6653	-3.75	-5.125			20403041	1	13	7.00068	-0.75	-2.625
10206421	2	12	12.8706	-5.25				20403051	1	14	7.2553	-0.25	-0.125
10206431								20403061	1	9	6.7269	-0.125	-0.75
10206441	2	16	12.4873	-2.5	-3.25			20403071	1	14	7.30459	-1.625	-4
10206451	2	19	12.1396	-0.625	-2.125			20403081	1	10	7.32923	1.25	0.375
10206461	2	17	12.1834	0.375	0.125			20403091	1	12	7.66051		-0.75
10206471	2	14	12.3559	0.5	0			20403101	1	8	6.86379	1	0.5
10206481	2	14	12.7255	-3.25	-4			20403111	1	9	6.79808		1.125
10206491	2	18	12.4134	0.375	-0.25			20403121	1	9	7.44422	1.5	1.375
10206501	2	14	12.282	-2.25	-3.25			20403131	1	13	8.35044	0.25	-2.125
10206511	2	13	11.9261	-2.75	-3.75			20403141	1	11	7.52088	1.875	0.75
10206521	2	20	13.1417	-5.125	-5.875			20403151	1	9	7.87132	1.5	0.625
10206531	2	16	12.8268	-4.75	-5.875			20403161	1	11	6.92129	0.375	-0.125
10206541	2	14	13.2019	-0.25	-0.625			20403171	1	11	6.99247	-0.125	-1.75
10206551	2	12	13.7796	0.25	-0.5			20403181	1	9	7.03901	-0.25	-0.875
10206561		19		-0.75				20403191	1	8	7.56194	0.875	0.375
10206571					-7.25			20403201	1	12	6.64476	1.5	0.875
10206581					-2.375			20403211	1	9	7.08282	1.125	0.875
10207011	1	15	11.9288	-1.125	-1.25			20403221	1	16	6.93224	0.375	-1.125
10207021	1	16	12.4408	-5.375	-7.125			20403231	1	15	7.37851		3.125
10207031	1	17	12.7748	0.375	0.25			20403241					0.625
10207041								20403251	2	11	6.71595	2.875
10207051	1	15	13.1143	1.125	0.125			20403261	2	14	7.37577	0.875	0.375
10207061								20403271	2	14	7.47707	0.875	0.375
10207071	1	12	12.4682	0.5	0.125			20403281	2	13	6.96509	1	0.75
10207081	1	18	12.616	-0.5	-0.75			20403291	2	11	7.27173	1	0.625
10207091	1				-3.625			20403301	2	17	7.7974	0.875	0.875
10207101	1	17	12.5175	-1.875	-3.625			20403311	2	9	7.09377		0.75
10207111	1	15	12.449	0.625	0.25			20403321	2	13	7.43326	0.375	-1.375
10207121	1	16	12.731	-1.125	-1.625			20403331	2	13	6.57084	0.75	-1.25
10207131								20403341	2	10	7.64408	0.875	0.25
10207141	1	16	12.3778	-3.375	-4.125			20403351	2	9	6.97057	-0.75	0.875
10207151	1	18	11.989	0.875	0.875			20403361	2	15	7.02259
10207161	1	17	12.7858	-3.875	-4.75			20403371	2	18	6.7269	1.25	0.875
10207171								20403381	2	13	7.1321	0.5	0.125
10207181	1	14	12.6078	-2.75	-4			20403391	2	10	6.38193
10207191	1				-1.75			20403401	2	14	7.04449	0.75	-1.125
10207201								20404011	1	12	6.97604	3	2
10207211	1	18	13.848	-2	-2.875			20404021	1	14	8.27379	1.375	1.125
10207221	1	20	12.9637	-1.25	-2			20404031	1	11	6.70773	0.625	0.25
10207231	1				0.5			20404041	1	18	7.00342	0.5	0.125
10207241	1	14	13.0815	-4.75	-6.25			20404051	1	17	7.81656	0.75	0.625
10207251	1	18	13.1088	0.75	0.625			20404061	1	8	6.72142	1.5	1.125
10207261								20404071	1	12	7.30185	0.875	-0.25
10207271								20404081	1	14	6.89117	0.5	0.5
10207281	1				-2.375			20404091	1	19	6.81725	0.5	0.625
10207291	2	21	12.345	-5.25	-5.5			20404101	1	14	7.03901	0.5
10207301	2	17	12.4956	-6.875	-7.5			20404111	1	14	6.93498	1.125	0.875
10207311	2	13	11.8877	-0.625	-1.25			20404121	1	13	7.48255	1.125	0.875
10207321	2	20	12.835	-0.375	-0.375			20404131	1	11	7.21971	0.25	-0.75
10207331	2	24	12.6489	-0.875	-1.5			20404141	1	14	7.68789	0.75	0.375
10207341	2	12	12.4627	-2.5	-3.5			20404151	1	14	6.74606	1.875	1.625
10207351	2	18	12.7036	-4.875	-5.625			20404161	1	8	6.97604	1.375	1.625
10207361	2	19	12.1451	-4.375	-5			20404171	1	13	7.58658	0.125	-0.125
10207371	2				-0.875			20404181	1	10	7.1896	1.375
10207381	2	16	12.3723	-3.125	-4.625			20404191	1	14	7.52361	0.375	-0.625
10207391	2	22	12.6051	-0.75	-3.5			20404201	1	16	6.73785	0.875	0.375
10207401	2	22	12.4709	-1	-2.625			20404211	1	13	6.94867	1.25	0.75
10207411								20404221	1	11	7.49624	0.125	-1.125
10207421	2	14	12.2245	-2.875	-3.875			20404231	2	16	7.20329	1.125	0.625
10207431								20404241	2	8	6.71869	1.875
10207441	2	14	12.6872	-1.5	-2.25			20404251	2	14	6.83641	-0.125	-2.125
10207451								20404261	2	8	7.00616	0.25	-1.25
10207461	2	22	12.6735	-8.125	-9			20404271	2	18	7.34018	0.5	-0.75
10207471	2	16	12.7693	-5	-5.875			20404281	2	9	6.85284	0.625	-0.5
10207481	2	15	12.7255	0.25	-0.625			20404291	2	9	7.39493	1.5	-0.125
10207491	2	16	12.8597	-0.875	-1.625			20404301	2	16	7.10472	1.5	0.875
10207501	2	16	12.9062	-2.125	-2.875			20404311	2	14	7.31828	0.875	0
10207511	2	16	13.0623	-0.5	-1.375			20404321	2	12	6.88022	1.125	-0.375
10207521	2	23	13.1034	1.75	2.5			20404331	2	17	6.70773	0.375	-0.25
10207531								20404341	2	16	6.95414	1	0.5
10207541	2				-2.625			20404351	2	8	6.81999	2	1.125
10207541	2				-2.625			20404361	2	14	7.97536	1.375
10208011	1	17	12.3176	1.125	-0.25			20404371	2	13	7.21697	2.25	2
10208021	1				-5			20404381	2	14	6.94867	1.25	1.125
10208031	1	12	12.8186	-4	-5.875			20404391	2	9	7.09103	-1.375	-2.125
10208041	1	16	11.9042	-3.625	-5.875			20405011	1	11	7.95346	1.125	0.875
10208051	1	22	12.5558	-1.25	-1.875			20405021	1	10	6.79808	0.75	0.625
10208061	1	16	12.5503	0.75	0.125			20405031
10208071	1	15	12.397	-0.375	-1.125			20405041	1	14	7.50445	1	0.375
10208081	1	14	12.2519	0.75	0.125			20405051	1	10	6.91581	2.25	1.25
10208091								20405061	1	13	7.15674	1.5	1.25
10208101	1				-2.375			20405071	1	8	6.69678	-0.25	-1.625
10208111	1				-6.125			20405081	1	8	7.57563	1.125	0.75
10208121	1	15	12.0301	-0.5	-1.75			20405091	1	15	7.69884	1.75	0.625
10208131								20405101	1	16	7.4935	2.875	3.125
10208141	1	11	12.5941	-3.625	-5.625			20405111	1	11	7.59206	1.625	0.875
10208151	1	21	12.1561	-0.125	-1.5			20405121	1	11	7.41958	1.25	0.375
10208161								20405131	1	12	7.18686	1.375	1.25
10208171	1	14	13.6345	-0.25	-1.375			20405141	1	14	7.61396	1.375	1.125
10208181	1				-2.125			20405151	1	18	7.57016	1.125	0.875
10208191	1	14	13.0869	-2.25	-3.875			20405161	1	18	7.98631	1.25	0.625
10208201	1	18	14.7242	0.625	-1.25			20405171	1	12	7.32649	0.5	0.625
10208211								20405181	1	9	6.73238	0.875	-1.125
10208221	1	20	13.0541	-2.625	-6.125			20405191	1	14	6.69131	0.5	-0.25
10208231	1	18	12.9391	-1.5	-2.75			20405201	1	11	7.18686	2.25	1.375
10208241	1	13	13.0075	-1.75	-3			20405211	1	10	7.4141	0.625
10208251	1	17	12.9227	-0.875	-1.75			20405221	1	15	7.95072	-2
10208261	2	22	11.3867	-2.25				20405231	1	15	6.94045	0
10208271	2				-0.125			20405241	1	19	6.89391	1.25	1.125
10208281	2				-9			20405251	1	9	6.72142	1.625	0.75
10208291	2	15	12.6817	-3.625	-5.5			20405261	1	9	7.01985	0.5	0.375
10208301	2	22	12.8323	-0.25	-1.25			20405271	1	11	7.37303	-1.5	-3.5
10208311	2	16	12.6817	-5.875	-8.375			20405281	2	20	7.14853	1.5	0.375
10208321	2	12	12.1451	-1.25	-2.5			20405291	2	14	6.705	0.875	0.625
10208331	2	16	11.9644	-4.125				20405301	2	17	6.90486	0.625	-0.375
10208341	2	19	12.6598	-3.75	-5.25			20405311	2	15	7.53183	0.25	-0.625
10208351	2	15	12.8816	-5.375	-6.125			20405321	2	16	7.18138	1.375	0.625
10208361	2				-2.125			20405331	2	17	7.45791	0.5	0
10208371	2	16	12.2519	-1.5	-3.125			20405341	2	16	7.24162	1.5	0.875
10208381	2	16	12.6352	0.625	-1.25			20405351	2	10	7.30185	2.75	1.875
10208391	2	17	11.9945	-2.125	-2.375			20405361	2	9	7.02259	1	0.625
10208401	2	17	12.2628	-4.875	-6.875			20405371	2	15	7.2115	0.875	0.625
10208411	2	17	12.3313	-1.875				20405381	2	15	7.08282	-3	-5.25
10208421								20405391	2	13	7.0089	1.25	1.375
10208431								20405401	2	9	6.73238	1.75	0.625
10208441								20405411	2	14	6.91581	1.375	0.875
10208451	2	17	12.8077	-3.875	-5.375			20405421	2	12	7.43053	0.375	-1.375
10208461	2	14	13.3963	-3.875	-4.875			20405431	2	18	6.74333	1.625	1.125
10208471								20405441	2	10	7.54004	1	0.75
10208481	2				-5.25			20406011	1	15	7.49897	0.125	-1.875
10208491	2							20406021	1	10	6.70773	-0.875
10208501					-1.75			20406031	1	14	7.39493	0.375	0.75
10208511	2				-1.75			20406041	1	15	7.54278	1.375	1.125
10208521	1	15	13.18	-6.25	-4.125			20406051	1	12	6.76249	-0.125
10208531	2	8	12.386	0.375	-7.5			20406061	1	9	7.2334	0.375	-1.125
10208541	1	15	12.742	-2.75	-4.625			20406071	1	11	7.3922	-0.5	-2.125
10301011	1	18	12.3641	-3.375				20406081	1	11	6.62834	1.25	1.125
10301021	2	16	12.5859	-3.625	-4.875			20406091	1	16	8.34771	1.125	0.75
10301031	2	10	12.4244	-3.625	-3.25			20406101	1	10	7.08282	2	1
10301041	2	16	12.5175	-1.875	-3.875			20406111	1	12	7.01164	0.875	0.5
10301051	2	23	12.3641	-6	-7.875			20406121	1	14	6.9295	1.375	1
10301061	2	20	12.3422	-4	-4.875			20406131	1	17	7.18412	-1.25	-2.875
10301071	1	9	12.6653	1.625	0			20406141	1	13	8.25462	1.5	1.375
10301081	2	15	12.1725	0.625				20406151	1	19	6.95414	-0.625	-0.25
10301091	2	21	12.6954	-4.25	-7			20406161	1	11	6.39836	1.125	1.125
10301101	1	9	12.5394	-2.625	-3.75			20406171	1	12	7.09651	1.625	1.125
10301111	2		12.9829					20406181	1	9	7.43874	2	1.125
10301121	2	11	12.6133	-2.125				20406191	1	17	6.55441	1.25	1.125
10301131	2	13	12.8241	-0.75				20406201	1	15	7.55373	0.75	1.25
10301141	2		13.0787		-5.375			20406211	1	16	6.82272	7.375	6.75
10301151	2	19	12.1561	-2.375	-3.875			20406221	1	9	8.24367	0.125	-0.875
10301161	1	10	12.9528	0.625				20406231	1	11	7.37851	-0.125	-2.75
10301171	2	17	13.013	-2.375	-3.25			20406241	1	14	6.9295	-0.5	-2.125
10301181	1	16	13.1034	0	-1.25			20406251	1	11	7.32375	0	0.5
10301191	1	12	13.5578		-3			20406261	1	16	6.69405	-1.375	-2.25
10301201	2	16	12.7639	-0.875	-2.75			20406271	1	13	7.24983	1.25	0.75
10301211								20406281	1	8	7.35661	0.875	0.375
10301221	1	19	12.8131		-2.875			20406291	2	9	7.26626	0.875	0.5
10301231	1	14	13.7823	3.375	2.875			20406301	2	9	7.67146	1	0.375
10301241	2	14	12.9829	0.125	0			20406311	2	16	6.75154	-0.375	-1
10301251	2	16	12.616	-1.875	-3.375			20406321	2	10	8.25462	0.625	0.25
10301261	1	11	12.5421	0.875	0.125			20406331	2	12	6.68583	0.625	-0.5
10301271	1	16	12.6543		-4.625			20406341	2	15	7.38125	0.625	0.25
10301281	1		12.8186		-4.875			20406351	2	14	7.55647	1	0
10301291	1	13	12.4956	-0.75	-2			20406361	2	15	6.69131	0.625	0.625
10301301	2	18	12.835	0.375	-1.75			20406371	2	9	7.36756	-1.5	-2.875
10301311	1	16	12.1314	-0.625	-2			20406381	2	18	7.53457	0.875	0.625
10301321	1	24	12.5695	-2.375	-3.25			20406391	2	11	7.45791	0.5	0.5
10301331								20406401	2	17	7.32923	1.375	1.125
10301341	1	12	13.7358	-0.5	-1.375			20406411	2	11	7.88775	1.375	1.125
10301351	2	15	12.0465	0.625				20406421	2	9	7.22519	1.375	1.125
10301361	2	16	12.8542	-0.125	-2.125			20406431	2	17	7.04175	1.625	0.875
10301371	1	11	12.4381	0.5	0.125			20501011					0.25
10301381	1	19	12.7858	-2.375				20501021	1	13	7.32923	1	0.5
10301391	2		13.6619		-2.875			20501031	1	13	7.07734	0.875	0.75
10301401	2	16	12.5339	0.125				20501041					0.125
10301411	2	15	12.3149	0.25				20501051					0
10301421	2	19	12.9829	-1	-1.625			20501061					1.125
10301431	1		12.95		-2.75			20501071	1	11	6.91034	1.375	0.375
10301441	1		12.7556		0.25			20501081	1	17	6.8282	-1.125	-2.625
10301451	2	12	13.1855	-0.5				20501091	1	12	7.19507	1	0.25
10301461	1	10	12.4408	0	-2.875			20501101	1	14	6.98426	0.625	0.5
10301471	1		12.7036		-2.125			20501111	1	15	6.91034	3.5	2.875
10301481								20501121	1	8	7.1102	0.625	0.875
10301491	2	10	12.5202	0	-2.125			20501131					-2.625
10301501	1	16	12.7611	0.75	-0.625			20501141	1	15	7.154	0.25	-0.75
10301511	1	11	12.5722	-1.875				20501151	1	10	6.74606	2.875	1.75
10301521	1		15.9316					20501161	1	20	6.74606	1.75	1.125
10301531	1	12	12.3422	0.375	-1			20501171	1	15	7.19233	0.375	-0.625
10301541	1	18	12.8131	-5.5				20501181	1	13	7.16222	1.625	1
10302011	2	16	12.0027	-2.5	-3.5			20501191	1	8	7.07461	2.375	1
10302021	1	20	12.1999	0.375	-2.5			20501201
10302031	1	14	12.4627	-2.875				20501211	1	13	7.41684	0
10302041	2	22	12.7283	-4.75				20501221					0.875
10302051	2	14	12.9363	-0.25	-2.125			20501231	1	18	7.39493	-1.75	-3.5
10302061	2	11	12.1999	-0.625	-1.625			20501241	1	15	7.39493	-0.875	-3.875
10302071	2	11	12.8131	-1.75	-3.125			20501251	1	15	7.53183	-1.125	-2.375
10302081	1	13	12.9172	-2.75	-3.5			20501261	1	11	6.70773	1.375	1.125
10302091	2	9	12.9227	-6.5	-9.125			20501271	1	15	7.56742	2	1.625
10302101								20501281					0.125
10302111	1	13	12.2847	-1.125	-2.5			20501291					0.75
10302121	1	15	12.9528	-2.5				20501301	1	14	6.85558	1.125	0.125
10302131	1	16	12.1342	0.125				20501311	1	9	7.41684	1.25	0.5
10302141	1	15	12.6872	-0.625	-1.25			20501321					0.5
10302151	2	11	12.5558	0.75	-1.125			20501331	2	9	6.75428	1.375	0.625
10302161	1	16	12.4901	-0.25	-0.875			20501341					-1.125
10302171	1	16	12.7255	-0.375	-1.625			20501351					0.5
10302181	1	21	12.7392	0.125	-1.125			20501361	2	14	7.04449	0.75	0.5
10302191	1		12.178		-3.125			20501371	2	16	7.18412	3	2.375
10302201	2	12	12.4846	0	-2.75			20501381	2	15	7.38125	1.75
10302211	2	15	12.1862	-3.125				20501391	2	14	6.72416	0.875	0.125
10302221	1	15	12.5038	-3.5	-5.125			20501401					0.625
10302231	2	13	12.553	-3	-3.375			20501411	2	13	7.34018		1.125
10302241	2	12	12.4983	-1.5	-2.25			20501421	2	12	7.18138	0.375
10302251	2	16	12.7611	-1.375	-1.875			20501431	2	16	6.78439	0.5	-0.5
10302261	2	15	13.3361	-1.25				20501441	2	16	6.84463	3.875	3.125
10302271	1		12.0849		-5.25			20501451					0.75
10302281	1	17	12.5749	0.25				20501461					-2.125
10302291	2	18	11.9644	-2.5	-3.125			20501471	2	10	7.17864	-0.375	-2
10302301	2	16	12.9637	-6.5	-7.5			20501481	2	13	7.47981	1.125	0.875
10302311	1	15	12.3559	1.125	0.25			20501491	2	8	7.56742	1.5	1.25
10302321	1		12.6489	-1.375	-2.125			20501501	2	9	7.436	1
10302331	2	17	12.8515	-3	-3.25			20501511	2	14	7.60301	1	0.625
10302331	2	17	12.8515	-3	-3.25			20501521
10302341	2	14	12.1561	-3.125	-4.125			20501531	2	10	7.40589	0.875	0.375
10302351					0.25			20501541	2	13	7.53183	1.625	1.375
10302361	1	9	12.3669	1.5				20501551	2	15	7.13484	-1.625	-2.5
10302371	1	14	13.1718	0.625	0.75			20502011	1	14	7.09925	2.125	0.875
10302381	1	15	12.8542	1.25	0.25			20502021	1	12	6.81725	1.375	0.875
10302391	2	17	12.5092	-4.875	-6.375			20502031	1	17	7.20602	2.25	1.75
10302401	1	15	12.0712	-0.75	-1.5			20502041	1	13	7.25257	0.375	-0.75
10302411	2	21	12.3587	-0.5	-0.875			20502051
10302421	2	12	13.0075	0.625	-0.25			20502061	1	17	6.99795	1	1
10302431	1	16	12.1697	-4.25	-4.375			20502071	1	12	7.35387	1.5	0.875
10302441	1	16	12.0383	0.5				20502081	1	9	6.78987	1.25	0.75
10302451	1	16	13.2129	-0.875	-2.5			20502091	1	12	6.86927	0.5	-0.375
10302461	2	19	12.4408	-1.25	-2.625			20502101	1	11	7.61944	1	0
10302471	2	17	12.8405	-4.125	-4.625			20502111	1	12	7.35661	1	0.375
10302481	2		13.7139		-2.625			20502121	1	16	6.76523	1.125	0.875
10302491	1	12	12.1342	0.75				20502131	1	12	7.16496	1.5
10302501								20502141
10302511								20502151	1	14	6.97878	0.625	0
10302521								20502161	1	12	7.26078	0.875	0.5
10302531								20502171	1	9	6.95414	1.25	1.375
10302541	1	15	12.9938	1.125	0.875			20502181	1	18	7.01711	-1.625	-3.375
10302551	1	13	12.2464	1.625	1.375			20502191	1	10	7.54552	0.875	-0.375
10303011	2	17	12.7173	-1.625	-3.625			20502201	1	10	7.38398	1.625	1.125
10303021	2	15	11.9179	-2.375	-3.25			20502211
10303031	2		12.2327					20502221	1	12	7.11841	0.25	-1.5
10303041	2	16	11.9398	-6				20502231	1	8	6.59274	0.75	-1.25
10303051	2	11	12.2409	-1.625	-2			20502241	1	15	7.02259	3.375	1.375
10303051	2	11	12.2409	-1.625	-2			20502251	1	15	7.73717		1.375
10303061	1		12.6434					20502261	1	9	7.40589	1.125	0.625
10303071	2	16	12.3176	-2.125	-2.5			20502271	1	17	7.43053	1.375
10303081	2	14	12.8789	-2.875	-3.125			20502281	1	16	7.58658	-1.75	-5
10303091	1	17	12.2491	-4.5				20502291	1	8	7.53183	-0.25	-1.625
10303101	2	12	12.7775	0.375	0.125			20502301	1	17	7.52361	0.75	0.25
10303111	1	16	12.2491	-5.125				20502311	1	10	7.52088	0.125	-0.375
10303121	2	16	12.1697	-0.875				20502321	1	11	7.46886	1.75	1.25
10303131	1	15	12.8186	0.875	-0.125			20502331	2	12	6.34086	0.125
10303141	1		12.8843	-3.125				20502341	2	13	6.81451	1.625	0.625
10303151	2	13	12.2327	-1.375				20502351	2	9	7.17043	1.625	0.875
10303161	2	10	12.3422	-1.75	-4.5			20502361	2	9	7.1102	2.125	1.375
10303171	1		12.3806		-5.75			20502371
10303181	1	20	12.1123	0.125				20502381	2	9	6.76523	1.5	0.75
10303191	2	17	12.1451	-4.375	-6.625			20502391	2	17	6.80082	-2.75	-4.625
10303201	2	12	12.5366	-1.5	-2.25			20502401	2	13	6.39288	1.75	1.5
10303211	1		12.5394		-0.75			20502411	2	15	6.6037	-0.125	-1.5
10303221								20502421	2	15	6.88843	1.875	1.625
10303231	2	17	12.9117	-0.875	-4			20502431	2	9	6.74333	1.875	0.75
10303241	2	15	12.4408	-1.875	-2.5			20502441	2	14	7.38398	1.125	0.25
10303251	2	15	13.1882	-1.25				20502451	2	11	7.0089	2.25	1.5
10303261	2	15	12.9008	-1.875	-3.25			20502461	2	14	7.14579
10303271	1	11	12.1287	-0.75				20502471					0.375
10303281	1		12.3669	0.75	0.25			20502481	2	8	7.10746	0.125	-1.75
10303291	1	20	12.1396	-4.25				20502491	2	15	7.52088	1.125	0.5
10303301	1	16	12.6133	-1.5	-3.625			20502501	2	15	7.56468	0.625	0.125
10303311	2	17	13.0623	-6.25				20502511
10303321	1		12.1643					20502521	2	9	7.50992	1.25	1.125
10303331	1	15	12.9802	0.375				20502531	2	10	7.54004	0.375	-1.875
10303341	2	13	11.4059	-1				20502541	2	18	7.4935	1.125	0.75
10303351	1	17	14.1629	-0.5	0.25			20502551	2	10	7.98905	2.5	2.375
10303361	1	15	12.8186	1.125				20502561	2	15	7.99179	0.875	0.375
10303371	1		12.7666					20502571	2	13	6.97331	0.875	1.125
10303381	1	15	12.5421	-3.25				20503011	1	13	6.87474	1	0.625
10303391	1	11	12.5667	-0.25				20503021	1	10	7.08282	0.875	0.125
10303401	2	14	12.8405	-4.25	-5.125			20503031	2	15	6.63381	-0.625	-2.875
10303411	2	14	12.731	-3	-2.625			20503041
10303421	1	17	12.5394	0				20503051	1	12	6.94319	6.625	7.5
10303431								20503061
10303441	2	18	13.4045	0.125	-1.125			20503071	1	18	7.37303	-1.875
10303451	2	18	12.8022	-3.5				20503081	1	14	6.9514	0.375	-1.25
10303461	2	14	12.8241	0.25	-1.5			20503091	1	7	6.81725	1.375	0.75
10303471	2	22	12.0575	0.125	-1.25			20503101	1	13	7.12936	1	0.5
10303481	1	12	12.2053	0.75	0.25			20503111	1	12	6.74333	0.375	-1.125
10303491	1	16	13.8864	-0.75				20503121	1	14	6.77892	-0.125	-0.125
10303501	1	17	12.282	0.375				20503131	1	16	6.76797	1.125	0.375
10303511	2	10	14.809	0	-1			20503141	1	12	8.10951	0.5	-0.25
10303521	1	19	12.2382	-1.25	-2.5			20503151	1	15	7.34018	2	1.25
10303531	1	11	12.2902	1.125	0.875			20503161	1	10	6.78987	0.75	0
10303541	2	14	12.3149	0.25	-0.125			20503171	1	12	6.98152	-0.875	-2.5
10303551	2	13	12.5092	-0.375	-0.75			20503181
10303551	2	13	12.5092	-0.375	-0.75			20503191	1	14	7.48528	0.5	1.375
10303561	1	12	12.115	0.875				20503201	1	15	7.41136	1	1
10303571	2	9	12.1971	0.125	-0.25			20503211	1	11	7.47159	1.375	1.25
10303581	1	14	11.8576	1	0.25			20503221	1	16	7.40041	1.25	0.875
10303591					-2.625			20503231					1.125
10303601					-5			20503241	1	13	7.66598	0.625	0.375
10304011	2	22	12.6379	-4.625	-5.125			20503251	1	13	7.49897	-0.375	-1.375
10304021	2	26	12.2546	-2.125				20503261
10304031	1	17	12.4326	-1	-1.75			20503271
10304041	1	15	12.7392	-0.125				20503281	1	16	7.59206	1.125	0.5
10304051	1				-3.25			20503291	1	18	8.11225	1.5	1
10304061	1	18	12.4162	-1.25	-2.125			20503301	1	9	6.71047	1.125
10304071	2	17	12.6845	0.875				20503311	1	11	8.11499	1.125	0.625
10304081	2	11	12.0575	-3.125	-4.875			20503321	1	14	6.5462	2	0.75
10304091	1	12	12.6708	-1	-2.375			20503331	1	13	7.4935	1.5	0.875
10304101	1	9	12.0356	-1	-2.125			20503341	2	17	6.96235	1.25	0.625
10304111	2	17	12.8898	-2	-2.625			20503351					-0.625
10304121	2	15	13.1389	-1.625	-2			20503361	2	14	6.94319	0.75	-0.625
10304131					-2.25			20503371					-0.625
10304141								20503381	2	15	6.83641	-1.5	-3.625
10304151	2	16	12.6242	-3.5	-5			20503391	2	14	6.81451	0.125
10304161	2	15	12.8186	-2.75	-3.5			20503401	2	15	7.00068	-0.375
10304171	2	20	12.9254	-3				20503411	2	16	7.63313	0.125	0
10304181	1	12	12.6872	0.125	-2.125			20503421	2	15	7.06366	1.125	0.625
10304191	2	13	12.3943	-3.375	-4			20503431	2	19	6.67488	0.875	0.875
10304201	1	23	12.2464	-4.875	-6.25			20503441	2	15	6.94045	0.625	0.5
10304211	2	14	12.1013	-0.125	-1.5			20503451	2	9	7.09925	1.125	-0.125
10304221	2	13	13.0404	0.25	-0.625			20503461	2	12	6.90212	-0.625	-0.375
10304231	2	18	11.9644	-2.125	-2.875			20503481	2	13	6.99795	0.75	0.5
10304241								20503491	2	11	6.79261	1.375	1.375
10304251	2	11	12.0192	0.375	0.875			20503501	2	12	7.04449	3	1.875
10304261	2	17	12.4244	0.625				20503511	2	13	6.81725	1.625	0.625
10304271	2	14	12.7036	-1.5	-3			20503521	2	11	7.50992	1.5	1.25
10304281	1	24	12.2026	-2.75	-4			20503531	2	12	7.50992	1.125	0.25
10304291	2	16	12.512	-5	-7.375			20503541	2	17	8.11225	1
10304301	2	18	12.0493	-0.125	-1.375			20503551	2	13	7.58658	1.625	1.5
10304311	2	18	12.2245	1.125				20503561	2	9	7.58658	1.125	1.125
10304321	1	12	12.8378	0.75	-0.25			20504011	1	16	7.38946	0	-1.875
10304331	1	14	12.6571	-3.375	-4.25			20504021	1	11	7.2334	-0.125	-2.875
10304341	1	11	12.6653	-1.125	-2.125			20504031					0.75
10304351	2	14	12.5886	-1.5	-2			20504041	1	13	6.92676	0.625	-1.375
10304361	2	18	12.3669	-2.5	-3.625			20504051	1	9	6.8282	1.25
10304371	1	11	12.8159	-3.125	-4.375			20504061	1	12	7.34839	1.5	1.125
10304381	1							20504071					0.25
10304391								20504081	1	15	7.04449	1	1
10304401	1	20	12.564	-0.75	-1.625			20504091	1	17	7.16222	1	0.5
10304411	1	16	12.4654	-2.625	-4			20504101					1.375
10304421	2	16	12.1697	-0.25	-0.875			20504111	1	15	7.04723	0.375	-0.5
10304431	1	20	12.9473	-2.5				20504121	1	11	6.85284	2.375	1.75
10304441	2	16	11.9671	-0.875	-2.5			20504131	1	12	6.9076	1.25	1
10304451								20504141	1	10	7.21971	1
10304461	1		12.6598					20504151	1	10	7.21971	1	0.875
10304471	1	15	12.4216	-2.25	-3.875			20504161					-0.875
10304481	1	18	12.7228	0.875	-0.75			20504171	1	11	7.06639	1.125
10304491	1	15	12.5886	-1.875	-3.5			20504181	1	17	7.26078	0.75	0.625
10304501	2	15	12.5914	0.125	-0.625			20504191	1	14	7.30185	1.5	1.25
10304511	1	17	12.8789	-5.75	-7			20504201	1	12	7.12663	1.625	1.25
10304521	2	14	12.2108	0.75	0.75			20504211	1	9	7.35934	-2.125	-3.375
10304531								20504221	1	14	6.75154	2.875	2.875
10304541	1	13	11.8658	0	-0.5			20504231	1	15	6.79261	0.5	-0.25
10304551	1		12.3778					20504241	1	13	7.52635	0.5
10304561					-0.125			20504251	1	12	7.5729	0.5	0
10305011	2	22	12.4819	-4.875				20504261					0.625
10305021	1	14	12.4846	-1.5	-3			20504271	1	13	7.41684	1.125	0.25
10305031	1	18	12.0821	-3.25				20504281	1	15	6.60643	1.25	1
10305041	2	10	13.1526	-8				20504291	1	15	7.56742	0.375	0.125
10305051	1	18	12.2765					20504301	1	14	7.57563	1.25	0.625
10305061	1	19	12.2327	-3.75				20504311	1	13	6.4668	1.125
10305071	2	17	12.5914	-6.5				20504321	2	13	6.78713	1.375	0.875
10305081	2	15	12.8898	-4.75				20504331	2	17	7.11841	0.375	0.375
10305091	1	13	12.564	-1.125				20504341	2	13	6.79261	0.5	-0.875
10305101	2	16	12.7639	-5.25	-6.375			20504351					0.875
10305111	2	14	12.2519		-4.25			20504361	2	13	7.10198	-1.625	-3.625
10305121	1	14	12.6845	-0.25	-3.5			20504371	2	14	6.89665	0.625	-0.375
10305131	2	17	12.5667	-2.125	-1.875			20504381	2	15	6.61739	1.375	1.25
10305141	2	12	12.7666	-3	-4.375			20504391	2	17	6.8063	0.625	-0.125
10305141	2	12	12.7666	-3	-4.375			20504401	2	11	6.76797	-2.875	-3.75
10305151	2	12	12.2491	-2.25				20504411	2	12	7.36208	1.375	1.25
10305161	1		11.3539		-7.25			20504421	2	13	7.24983	1.25	0.75
10305171	2	12	12.7201	-4.75	-6.125			20504431	2	13	6.76249	1.25	0.5
10305181	2	11	12.052	-3.875	-5			20504441	2	11	6.72964	1.625
10305191	2	19	12.8542	-4.375	-5.25			20504451	2	10	7.39493	-0.125	-1.5
10305201	1	15	12.3477	-2.125	-2.625			20504461	2	13	7.41684	1.75	1
10305211	1	12	11.9671	-1.375	-2.75			20504471	2	13	7.4935	1.125	1
10305221	1	21	12.6379	-3.875				20504481	2	17	7.47707	0.875	0.375
10305231	1	22	13.1691	-4.5				20504491	2	20	6.65845	1.875	1.375
10305241					-3.625			20504501	2	16	7.04449	0.875	0.25
10305251	1	13	11.9233	-3.125	-5.5			20504511	2	9	6.6475	0.75	-0.125
10305261	2	18	12.3833	-1.125	-1.25			20504521	2	12	7.36756	1
10305271	1	19	12.3504	0.5				20504531	2	15	6.97878		0.625
10305281	2	17	12.1013	-1	-2.75			20504541	2	11	7.74264	1.5	0.75
10305291	1	13	13.3361	0.375	-0.5			20505011	1	11	7.12663	1.25
10305301	2		12.6407					20505021	1	13	6.75975	0.875	-0.125
10305311	2	25	11.8604	-2.875	-3.75			20505031					0.625
10305321	2	21	12.2272	-2.875	-4.375			20505041	1	16	6.75702	1.75	1.75
10305331								20505051					-1.875
10305341	1	11	12.6762	0.375	-0.375			20505061	1	13	7.3922	2	1.375
10305351	2	17	12.2136	-0.625	-2.125			20505071	1	13	6.97878	1.375	1.125
10305361	2	19	13.0815	0.875	0.5			20505081	1	12	6.93498	1.375	1.375
10305371	1	19	13.3388	-0.625	-1.375			20505091	1	12	6.80082	1.125	0.75
10305381								20505101	1	13	7.04175	0.5	0.5
10305391	1				-5.375			20505111	1	9	7.22245	1.125	0.625
10305401	1	12	12.0465	1.125	-0.25			20505121	1	16	7.26352	1	0.875
10305411	1	23	12.0739	-0.75	-1.875			20505131	1	12	7.27173	0.625	0
10305421	1	16	13.0322	-2.25	-4.25			20505141	1	10	6.85832	-1	-0.5
10305431	1	12	12.7967	1.375	0.75			20505151	1	14	6.94319	0.125	-0.875
10305441	1	12	13.5962	1	0.25			20505161	1	13	6.96235	1.5	0.75
10305451	2	19	12.7173	-2.125	-3.625			20505171
10305461	1	14	13.0486	-0.625	-1.625			20505181	1	10	8.70363	1.25	1
10305471	2	17	12.6133	-1.75	-3.125			20505191	1	17	7.32923	1.25	0.875
10305481	1	12	12.6954	2	-0.25			20505201	1	10	6.75428	0	-0.875
10305491	2	17	12.1916	-1.75	-3			20505211
10305501	1	16	13.0185	1.25				20505221	1	15	7.47707	1.375	1.25
10305511								20505231	1	13	7.55921	2.375	2.25
10305521								20505241	1	11	7.49076	0.875	0.125
10305531	1		12.8131					20505251	1	11	7.64682	0.5
10305541	2	14	12.7447	-1.75	-2.75			20505261	1	13	7.83299	1.625
10305551	1		12.1287					20505271	1	15	7.52361	1.125	1
10305561								20505281	1	10	7.73169	1.875
10305571								20505291	1	13	7.55099	0.375	0.125
10305581					-3.25			20505301	1	18	7.64682	1	1
10306011	2	20	12.2902	-3.125				20505311	1	15	7.64682	-2.375	-4
10306021	2	14	12.5202	-5.375	-5.625			20505321	2	10	6.96783	1.25	1.25
10306031	1	17	12.6735	-6				20505331	2	19	7.27995	1.625
10306041	1	15	12.8433	0.25	-1.125			20505341					1.25
10306051	2	20	13.0021	-2	-2.5			20505351	2	11	7.27995	1.375
10306061	2	15	12.9747	-2.5				20505361	2	15	7.04449	1.25	1
10306071	2	17	12.1287	-5.5	-6.875			20505371	2	12	7.38946	1.125	0.125
10306081	2	19	12.1807	-6	-4.75			20505381	2	10	7.15948	1.375	1
10306091	1	13	12.4956	-1.75				20505391	2	16	7.32375	0.625	0.375
10306101	2	14	12.8871	0.5	0.25			20505401	2	16	7.37029	1.25	1
10306111	2	13	12.9665	0.875	0.875			20505411	2	15	6.74059	1	1
10306121	1	21	12.052	-0.75	-1.125			20505421	2	12	7.29637	0.875	1
10306131	2	14	12.6954	-1.25	-2.625			20505431	2	12	7.29637	1.5	1.125
10306141								20505441	2	16	7.04449	-0.875	-1.5
10306151	1	13	13.1636	-1.375	-2.75			20505451	2	10	7.2334	8.625	8.5
10306161	1	14	13.0459	-5	-5.875			20505461	2	14	7.31828	1.375	0.875
10306171	2	24	12.2574	-1.75	-2.25			20505471	2	10	7.98905	1.625	1.125
10306181	2	20	12.4846	-5.5	-6.5			20505481	2	11	7.51266	0.875	0.375
10306191	1	13	12.627	-0.875	-3.625			20505491
10306201	1	19	12.1506		-10.125			20505501	2	15	7.64682	1	0.625
10306211	2	18	12.4162	-3.875	-4.75			20505511	2	19	7.43326	0.625	-1.375
10306221	1	13	12.178	-3				20505521	2	14	7.63313	0.75	0.5
10306231	1	10	12.9582	0.625	0			20505531	2	11	7.4935	2.5	1.375
10306241	2		12.6626	-3.25	-4.5			20601011	1	15	6.85832	0.75	0.25
10306251	2	20	13.0294	-3.25	-5.25			20601021	1	21	6.60917	0.25	-0.75
10306261	2	11	12.1862	-0.75	-1.375			20601031	1	14	7.57016	0.25	0.25
10306271	2	22	12.9774	1.25	1.125			20601041	1	10	7.16222	0.25	-0.625
10306281	1	11	13.0157	0	-2			20601051	1	13	6.60917	2.25	1
10306291	2	15	12.2382	-2.75	-5.375			20601061	1	11	7.17043	2.25	1.25
10306301	1	10	13.0431	0.625	-1.75			20601071	1	18	6.99521	1.375
10306311	1	16	12.5941	0.125	-2.75			20601081	1	15	7.35934	1.125	1
10306321	2	15	12.2053	-0.625	-3.25			20601091	1	11	7.4141	1.875	1.125
10306331	2	22	12.3176	-4.375	-6.875			20601101	1	10	8.19439	0.875	0.5
10306341	1	13	12.6133	0	-1.375			20601111	1	13	6.96509	-3.375	-5.625
10306351	1	15	12.6626		-2.375			20601121	1	8	7.22793	-0.875	-1.25
10306361	1	15	12.6598	-2.25	-3.5			20601131	1	14	6.9076	5.5	5.125
10306371	1	16	12.2053	-1.125	-2.875			20601141	1	13	6.82546	1.75
10306381	1	16	12.1506	0.25	-1.625			20601151	1		7.55647
10306391								20601161	2	12	6.91307	0.5	0.375
10306401	2	9	13.0869	-1.125	-2.75			20601171	2	15	6.51608	2.75	1.75
10306411	2	16	12.2957	-1.375	-3.5			20601181	2	14	6.81451	1.125	0.875
10306421	1	17	12.2464	-0.5	-1.75			20601191	2	8	6.67214	4.875	5.125
10306431	1	16	13.0815	-2.875	-4.625			20601201	2	14	6.43669	1.625	1
10306441	1	23	13.1362	-1	-3.375			20601211	2	12	7.21971	1.25
10306451	2	15	12.6297	1.5	-1.25			20601221	2		7.78919	0.875	1.125
10306461								20601231	2	17	7.22245	-0.5	-2.125
10306471	2	14	12.2245	-1	-2.125			20601241	2	17	6.41478	0.625	1.125
10306481	2	17	14.4367	-0.125				20601251	2	12	6.79535	1	0
10306491	2	15	12.7885	-1.25	-2.5			20601261	2	12	6.64203	1.375	1.125
10306501								20601271	2	16	6.78166	1.5	1.125
10306511	2	17	12.8925	-1.125	-2.875			20601281	2	14	6.99795	1.25
10306521								20601291	2	15	6.94319	1.875	1.5
10306531	1		13.3306					20601301	2	10	6.71869	-0.25	-5
10306541								20601311	2		6.28337		2
10306551	1	16	12.9829	-0.25	-1.75			20601321	2	11	7.04449	1.75	1
10306561								20601331	2	13	6.6694	-1.875
10306571								20601341	2	18	7.10746	2	0.5
10306581					-2			20601351	2	12	7.16496	1.25	1.125
10306591					-1.25			20601361	2	7	7.18138	1.75
10307011	2	14	12.4435	-2.125				20601371					0.25
10307021	2	12	12.0411	-1.125	-3.625			20601381	1	8	7.46612	0.125
10307031	1	20	11.9699	-5.125	-6.5			20601391	1	16	6.82546	0.875	1
10307041	2	13	12.4627	1	0.375			20601401	1	14	7.03354	0.875
10307051	1	19	12.7912	0.875				20601411	1	14	7.45517	1.375	1.25
10307061	2	15	12.3723	-2	-3.25			20601421	1	10	7.48528	-1.375	-3.625
10307071	1	13	12.1834	-2.375	-3.75			20601431	1	16	7.34018	0.125	0.125
10307081	1	15	12.5886	-5.25	-6.125			20601441	1	17	7.28268	0.75
10307091	2	16	12.4381	1.125				20601451	1	18	6.59274	0.875	0.625
10307101	2	18	12.1533	0.75	-0.75			20601461	1	15	6.55168	1.875	1.125
10307111	1		12.5503		-8			20601471	1	9	6.78987	2.75	2.125
10307121	2	17	12.9719	-1.625	-2.75			20601481	1	14	6.6256	0.625	0.625
10307131	2	14	12.8186	-0.875	-2			20601491	1	13	7.17043	1.5	1.5
10307141	1	13	12.6982	0.375	-0.875			20601501	1	11	7.22793	1.125	0.625
10307151	2							20601511	1	10	7.40862	2.375	2.125
10307161	1	9	12.4244	-1.5	-3.375			20601521	1	11	7.0527	1.25	1.375
10307171	2	13	13.1034	-3.875				20601531	1	16	7.10198	1	0.625
10307181	1	17	12.9254	-5.375				20601541	1	11	6.94593	0	-0.25
10307181	1	17	12.9254	-5.375				20601551	1	13	6.37919	-1.5
10307191	2	14	12.5366	-2.875	-3.875			20601561	1	15	5.69473	-0.75	-3.25
10307201	1		11.9754					20601571	1	10	6.70773	2.125	1.125
10307211	2	21	12.3395	0.875	-2.875			20601581	1	9	6.54894	0.375	-2.375
10307221	1		12.4216		-3.625			20601601	1	19	6.79808	0.875	0.75
10307231	1	12	12.8323	-4.5	-6.125			20602011	1	7	6.19849	1.375	1.5
10307241	2	17	12.5503	-4.625				20602021	1	15	7.32649	0.125	-0.375
10307251	2	17	12.3614	-1.125	-1.75			20602031	1	13	7.43053	1.75	1.25
10307261	2		12.5941		-2.25			20602041	2	14	7.21971	1	0.625
10307271	2	10	12.0027	-0.625	-1.375			20602051	1	12	7.03901	0.75
10307281	1	20	11.9617	-2.25	-3.375			20602061	1	16	7.43053	0.875
10307291	2	17	12.8898	0.25	-1.625			20602071	1	15	6.68309	1
10307301	1	15	12.1232	-4.75	-6.625			20602081	2	14	7.64408	-0.375	-3.5
10307311	1	12	12.7967	-1.875	-3			20602091	2	11	7.36208	1.625	0.75
10307321	1	16	12.8104	0.625	0.375			20602101	1	14	6.73238	2.875	2.375
10307331	1	15	12.6407	-4	-6.25			20602111	1	17	6.75702	0.25	-2.125
10307341	1	15	12.5311	0.375	0.375			20602121	1	15	7.2115	0.875	0.75
10307351	1	11	12.512	0.75	0.25			20602131	2	14	7.45791	0.625	0.875
10307361	1		12.7775					20602141					1.625
10307371	2	15	13.1608	-1.5	-2.125			20602151	2	16	6.69131	1.25	1.5
10307381	1		11.9781					20602161	1	14	7.3347	0.375	-1.625
10307391	2	21	12.8487	-0.25	-1.125			20602171	1	9	6.84189	2.5
10307401	1	16	12.5969	-2.625	-3			20602181	2	14	6.59548	1	0
10307411	1	16	12.219	-3	-4.75			20602191	2	18	6.76797	1.125	0.875
10307421	1		13.0404		-1.25			20602201	2	19	6.91034	1	-0.125
10307431	1	18	13.5058	-1.625	-2.25			20602211	1	10	7.32923	0.875	1.125
10307441	1	14	12.3751	-2.125				20602221	1	12	6.61739	1.25	0.75
10307451	2	15	11.7782	0.125				20602231	1	17	7.08282	1.125	-0.125
10307461	2	14	12.1396	-5.875	-6.625			20602241	2	8	7.19507	0.875	-0.375
10307471	2	21	13.0842	-4.5	-4.875			20602251	1	15	6.74606	1.25
10307481								20602261	2	12	6.80082	1.75	1.25
10307491								20602271	2	7	7.47159	0.625	-0.25
10307501	1	14	13.6619	-1.75	-2.25			20602281	2	12	6.61191	0.125	-1
10307511	1		13.6838		-0.625			20602291	1	19	6.62012	0.625	-1
10307521	1	15	13.7687	-3.125				20602301	2	17	6.78439	1.25	0.75
10307531								20602311	2	21	6.91855	0.875	0.5
10307541	2	10	12.23	1.125	1.125			20602321	2	18	6.73785	2	1.375
10307551	2	17	12.1451	-3.125				20602331	2	17	7.66324	1.5	1
10308011	2	17	12.3121	-3.5				20602341	1	15	6.5681	1
10308021	1	18	13.0595	-1.125				20602351	1	20	8.06023	0.5	0.25
10308031	2	15	12.8077	-2.375				20602361	2	13	7.06913	1.125	0.875
10308041	1				-1.25			20602371	1	15	6.71595	1.125	0.875
10308051	2	14	12.564	-1.5				20602381	1	12	7.92334	2.25
10308061	1	16	12.8816	-1.75	-2.75			20602391	2	11	6.57906	6.5	5.375
10308071	1	24	11.9945	-4.25	-5.375			20602401	1	16	6.55441	1.875	1.875
10308081	2	25	12.2409	-2.375				20602411	1	10	7.44422	0.875	0.75
10308091	2	20	12.6653	-3.5	-4.75			20602421
10308101	2		12.8843	-1.125	-2.25			20602431	1	14	7.03901	1.25	0.5
10308111	2	14	12.7858	-1.875				20602441	1	15	6.79808	-0.375	1.375
10308121	1	13	12.0301	0.5				20602451	2	10	6.31896	0.875	0.5
10308131	1	17	12.7967	0.125	-1.375			20602461	2	8	6.62834	0.625	-1
10308141	1	18	11.8604	-7.125	-8.5			20602471	1	15	6.22861	1.5	1.375
10308151	2	13	12.3833	2.75	1			20602481	2	14	7.52361	0.75	0
10308161	1	16	13.1855	-2.75	-3.125			20602491	2	12	6.89391	1.125	0.375
10308171	2	16	13.3854	-5.625	-7.5			20602501	1	18	7.36756	0.875	0.75
10308181	2	17	12.6708	0.25				20602511	1	20	6.62286	0.25	-1.375
10308191	1	16	12.8378	-4.375				20602521	1	14	7.35661	1.75	1.125
10308201	2	12	12.5448	-1.875	-2.875			20602531	1	18	6.62286	0.5	0.375
10308211	2	19	12.8241	-1.75				20602541	1	17	7.03628	0.875	0.25
10308221								20602551	1	8	6.57906	0.75	0.5
10308231	1	14	12.846	1.75	2.25			20602561	1	11	7.03628	1.25	1
10308231	1	14	12.846	1.75	2.25			20602571	1		7.01164
10308241	2	17	13.2019	-0.375	-1.375			20602581	1	12	6.79535	1.25	0.625
10308251	2	15	13.065	-5.5				20602591	1	11	6.79808	2.375
10308261					-2.25			20602601	1	10	6.71321	1.25	0.75
10308271	1		12.5339	-4.75	-6			20603011	2	9	7.1321	4	3.25
10308281	2	12	12.7474	0.25				20603021	1	10	6.59822	0.875	0.5
10308291	2	15	12.8049	-1.25	-2.25			20603031	2	16	8.21903	0.5	0.875
10308301	1	12	12.0931	0	-0.25			20603041	2	13	7.50445	1.875	1.875
10308311	1	22	13.1116	-4.625	-6.125			20603051	1	17	6.75702	-0.25	-1.75
10308321	2	21	12.5941	0	-2			20603061	1	12	7.00342	1.375	0.75
10308331	2	17	12.2656	-3.875	-4.5			20603071	1	14	6.95962
10308341								20603081	1	14	7.35934	0.875	-0.625
10308351	2	17	12.6982	-0.375				20603091	1	15	6.52977	1	0.25
10308356								20603101	2	23	7.18138	0.5	0.25
10308361	2	19	13.117	-0.375				20603111	1	11	7.33744	0.875	-1.125
10308366					-0.75			20603121	1	14	6.71047	0.375	-0.25
10308371	1	9	13.5524	-2.625				20603131	1	8	6.47228	0.875	0.75
10308376					-4.625			20603141	1	10	7.04449	1.75	0.875
10308381	1	17	13.1773	0.25				20603151	1	15	6.32991	0.75	0.625
10308386					-1			20603161	1	14	6.67488	1.375	1.125
10308391	1	13	12.0219	-2				20603171	2	16	6.85284	-0.125	-2
10308396					-3.5			20603181	1	12	7.36482	1.625	1.125
10308401	1	22	12.6297	-2.375				20603191	1	14	6.76249	1.125	0.875
10308406								20603201	2	16	6.49144	1	0.5
10308411	1	11	12.2738	0.625				20603211	1	12	6.44216		-1.5
10308416					-0.375			20603221	1	9	6.82546	0.375	-0.75
10308421	1	18	12.7255					20603231	1	22	6.5243	1.625	0.5
10308426					-0.25			20603241	2	6	6.62834	1.875	1.5
10308431	1	17	13.1581	-0.5				20603251	2	10	7.20055	0.625	-0.5
10308436								20603261	1	12	6.76797		-3.875
10308441	1	16	12.271	-0.625				20603271	1	12	6.76797	1	1.375
10308446					-1.25			20603281	1	22	7.04449	2.125
10308451	2	18	12.0903	-2.75				20603291	1	8	6.88296	1.25	1
10308456					-3.875			20603301	1	17	7.55099	0.125	0
10308461	2	11	12.8871	1.625				20603311	2	10	7.1102	-0.25	-1.875
10308466					-1.25			20603321	2	13	6.95688	0.125	-1.5
10308471	1	16	12.2574	0.375				20603331	1	14	7.31006	-3.625	0.75
10308476								20603341	1	12	7.16222	1.875	1.125
10308481	2	15	13.5003	-1.125				20603351	1	15	6.59548	-1.875	0.75
10308486								20603361	1	20	6.60917	1.125	1
10308491	2		12.2847					20603371	1	14	7.06366	0.75	-0.125
10308496					-3			20603381	2	6	7.00068	0.75
10308501	1	12	12.4545					20603391	1	12	7.47707	3	3.125
10308506								20603401	1	13	6.58453	0.25	-1.375
10308511	1	12	12.9802	0.875				20603411	1	8	6.77618	0.5	-0.375
10308516								20603421	2	17	6.69131	1	-0.875
10308521	1		12.9117					20603431	2	16	6.78987	1.5	1.125
10308526					-0.375			20603441	2	9	6.69952	1.25	0.875
10308531	1	11	12.4654	-4.625				20603451	1	9	6.8063	1.25	1.125
10308536					-6			20603461	2	10	7.18138	1.625	0.625
10309011	1	11	13.4264	-2.875	-5			20603471	2	14	6.84463	0.75	-0.5
10309011	1	11	13.4264	-2.875	-5			20603481	2	10	6.29432	1.875	1.375
10309021	1	21	12.9774	-4.875				20603491	1	11	7.24435	0.875	0.25
10309021	1	21	12.9774	-4.875				20603501	1	14	6.97604	1.625	1.375
10309031	1	14	12.6188	-2.75	-3.75			20603511	1	18	6.94319	1.375	0.875
10309031	1	14	12.6188	-2.75	-3.75			20603521	2	11	6.62286	1.375	0.5
10309041	2	16	12.794	-0.875	-1			20603531	1	13	6.72964	0.625	-1
10309041	2	16	12.794	-0.875	-1			20603541	1	10	7.16769	0.75	0.625
10309051	1	10	12.345	-3.125	-3.875			20603551	1	14	6.51882	0.25	-0.25
10309051	1	10	12.345	-3.125	-3.875			20603561	1	11	7.75086	1.375	0.625
10309061								20603571	2	6	6.987	1.5	1.25
10309071	1	14	13.6783	-2.375	-3.625			20603581	1	12	6.74059	1.125	1
10309071	1	14	13.6783	-2.375	-3.625			20603591	2	11	6.49144	0.875	0.375
10309081	2	23	12.9692	-0.375	-0.25			20603601	2	14	7.12389	1.25	0.875
10309081	2	23	12.9692	-0.375	-0.25			20603611	1	16	6.25051		-1.5
10309091	2	17	12.8159	-1.625	-2			20603621	2	11	6.44216
10309091	2	17	12.8159	-1.625	-2			20603631	1	12	6.44216	0.625	0.75
10309101								20603641	1	17	6.8063	1.25	1.125
10309111	2	17	12.4107	-2.375	-4			20604011	1	15	7.03354	-0.375	-2.5
10309111	2	17	12.4107	-2.375	-4			20604021	1	13	7.17591	1.625	1.125
10309121	1	16	12.7885	-0.5	-0.875			20604031	1	14	6.57358	-1.625	-4.375
10309121	1	16	12.7885	-0.5	-0.875			20604041	1	13	7.34839	1.125	1.125
10309131	2		12.4736					20604051	1	21	7.4935	1.125	-0.25
10309131	2		12.4736					20604061	1	14	6.69952	1.5
10309141	2	16	12.4162	0.375	-0.625			20604071	1	16	6.63107	0.875	0.625
10309141	2	16	12.4162	0.375	-0.625			20604081	1	16	6.74333	1	1.25
10309151	1	10	12.3504	-0.25				20604091	1	13	6.43943	-1.125	1.125
10309151	1	10	12.3504	-0.25				20604101	1	14	7.10472	0.625	-0.375
10309153								20604111	1	8	6.75154	0.125	-2.125
10309161	1	12	12.4517	-3.125				20604121	1	14	6.61191	1.25	1.25
10309161	1	12	12.4517	-3.125				20604131	1	18	6.92129	1.875	1.375
10309163								20604141	1	10	7.27721	0.125	-0.5
10309171	2	15	12.1889	-1.875				20604151	1	13	6.92129	1.25	0.875
10309171	2	15	12.1889	-1.875				20604161	1	12	7.07461		1.375
10309173					-6.125			20604171	1	17	6.69678	2.25
10309181	2	22	12.7556	-4.5				20604181	1	14	7.46612	0.375	-0.625
10309181	2	22	12.7556	-4.5				20604191	1	21	7.10198	1.375	0.875
10309183					-6.375			20604201	1	9	7.1321	-1.25	-1.5
10309191	2		12.8789					20604211	1	16	7.04997	0.875	0.625
10309191	2		12.8789					20604221	1	8	7.44422	2.125	0.875
10309193								20604231	1	21	7.43326	1.375	0.5
10309201	1	18	12.4079	0.5				20604241	1	8	6.70226	0.375	-0.125
10309201	1	18	12.4079	0.5				20604251	1		7.40862		0
10309203					0			20604261	1	10	7.11841	0.25	-0.125
10309211	1	9	13.7002	-0.25				20604271	1	16	7.40589	1.625	1
10309211	1	9	13.7002	-0.25				20604281	1	10	7.10198	0.5	0.5
10309213					-1.125			20604291	1	13	6.43943
10309221	1	12	12.909	-5.625				20604301	1	15	6.78987	2.375	1.75
10309221	1	12	12.909	-5.625				20604311	1	13	6.58179	1.125	0.875
10309223					-6.875			20604321	1	11	7.04175	1.375	0.875
10309231	1	21	12.627	-1.25				20604331	1	18	7.46064	-1.375	-2.375
10309231	1	21	12.627	-1.25				20604341	1	11	6.70773	0.375	-1.25
10309233					-3.125			20604351	1	16	6.37098	1	0.5
10309241	1	14	12.0493	0.75				20604361	1	14	7.18412	1.25	0.75
10309241	1	14	12.0493	0.75				20604371	2	10	7.36482	2	1.5
10309243								20604381	2	14	7.50992	0.625	0.125
10309251	2	21	12.2053	-1.375				20604391	2	13	6.69405	1.375	0.5
10309251	2	21	12.2053	-1.375				20604401	2	12	6.29432	3.375	1.625
10309253					-2.625			20604411	2	9	6.65572	1.5	-0.125
10309261	2							20604421	2	18	6.66119	0	0
10309261	2							20604431	2	11	7.08008	1.625	1
10309263								20604441	2		6.8282		0.625
10309273								20604451	2	13	6.57906	-0.25	-1.25
10309281	2		13.0459					20604461	2	19	7.02259	1.125	0.625
10309281	2		13.0459					20604471	2	12	7.11294	4.25
10309283					-1.25			20604481	2	15	6.25051	0.875	-0.625
10309291	2		12.6845					20604491	2	11	7.35661
10309291	2		12.6845					20604501	2	10	6.38467	0.875	0.625
10309293					-5.125			20604511	2	10	6.65298	1.125	0.625
10309301	1	14	12.9774	-1.25				20604521					0
10309301	1	14	12.9774	-1.25				20604531	2	11	7.36482	1.375	1
10309303					-2.625			20604541	2	13	7.52361	0.875	0.125
10309311	2	22	12.4956	-1.625				20604551	2	12	7.26352	1.5	1.125
10309311	2	22	12.4956	-1.625				20604561	2	18	6.94319	1.375	0.375
10309313					-2.625			20604571	2	13	6.59548	3.625	3.875
10309321	1	14	12.9802	-2.75				20604581	2	11	7.1896	0.875	-0.125
10309321	1	14	12.9802	-2.75				20604591	2	12	6.82546	2.375
10309323					-4.375			20604601	2	19	6.65024	0.625	-0.5
10309331	1	13	12.0246	1.25				20604611	2	16	7.31828	1	-0.125
10309331	1	13	12.0246	1.25				20701011	1	19	6.67762	1.5	1
10309333					-3.625			20701021	1	16	6.96783	-0.25	-2.75
10309341	2	21	12.1752	-1				20701031	1	15	6.98152	0.375	-1
10309341	2	21	12.1752	-1				20701041	1	11	6.65572	-0.125	-0.75
10309343								20701051	1	12	6.88843	1.5	1.125
10309351	2		12.6708					20701061	1	12	6.95688	0.375	0.5
10309351	2		12.6708					20701071	1	17	7.154
10309353					-1.5			20701081	1	14	7.16769	4	3.5
10309361	2	12	12.4572	-1.375				20701091	1	16	6.65298	0.125	-0.625
10309361	2	12	12.4572	-1.375				20701101	1	16	7.22245	2.25	0.75
10309363					-2.5			20701111	1	14	6.91034	1.125	0.625
10309371	2	12	13.4593	-0.125				20701121	1	10	6.63381	-0.375
10309371	2	12	13.4593	-0.125				20701131	1	16	6.70773	1.25	-0.25
10309373								20701141	1	11	6.91581	-0.125
10309381	2	14	12.6708	0.125				20701151	1	15	6.60643	1.375	0
10309381	2	14	12.6708	0.125				20701161	1	14	6.48871	0.375	-0.5
10309383					-2.125			20701171	1	15	7.48255	1.625
10309391	1	13	12.7118	-0.25				20701181	1	9	7.37577
10309391	1	13	12.7118	-0.25				20701191	1	17	6.73238	0.875	1.125
10309393					-0.875			20701201	1	13	7.22245	0.875	-0.625
10309401	2	14	12.6954	-2				20701211	1	15	7.16769	1.25	-0.625
10309401	2	14	12.6954	-2				20701221	1	9	7.30459	0.875	0
10309403					-3.375			20701231	1	13	6.19849	1.875	0.875
10309411	1	16	12.1396	-1.125				20701241	1	15	7.60027	1
10309411	1	16	12.1396	-1.125				20701251	1	15	6.62012	1
10309413					-3.375			20701261	1	9	7.23066	1.75	1.5
10309421	1	19	12.3066	-1				20701271	1	14	7.00342	1.125	0.625
10309421	1	19	12.3066	-1				20701281
10309423					-1.625			20701291	2	9	6.83915	0.75
10309431	1		13.1143					20701301	2	15	6.90212	0.875	-0.25
10309431	1		13.1143					20701311	2	12	6.63655	1.25	0.875
10309433					-4			20701321	2	10	6.91581	1.75	1.375
10309441	1	11	12.5804	-2.5				20701331	2	13	7.40315	0.5	1.875
10309441	1	11	12.5804	-2.5				20701341	2	17	6.73511	0.875
10309443					-4.75			20701351	2	14	7.37577	0.375
10309451	2	15	12.2327	-2.5				20701361	2	16	6.69405	3.875	3
10309451	2	15	12.2327	-2.5				20701371	2	12	7.26078	0.625
10309453					-4.375			20701381	2	16	7.01164	1	0.375
10309461	1	23	12.5065	0.75				20701391	2	15	6.55715	1.375	0.375
10309461	1	23	12.5065	0.75				20701401	2	17	7.12389	0.375	-1.25
10309463					-0.75			20701411	1	15	7.23066	1	0.125
10309471	2	21	12.7693	-0.375				20701421	2	13	6.98152	1.125
10309471	2	21	12.7693	-0.375				20701431	2	11	6.42847	1.5	0.75
10309473					-2.375			20701441	2	13	6.67762	1.625	1.25
10309481	1	15	12.8597	0.5				20701451	2	14	6.64476	1.125	0.625
10309481	1	15	12.8597	0.5				20701461	2	11	7.08556	0.75	-0.375
10309483					-0.125			20701471	2	12	6.90486	0.875	0.875
10309491	1		13.013					20701481	2	14	7.01164	1.375	0.625
10309491	1		13.013					20701491	2	14	6.57632	1.375
10309493								20701501	2	11	6.71869	1.5
10309501	1	8	12.9391	-0.25				20701511	2	10	7.23888	1.375	0.5
10309501	1	8	12.9391	-0.25				20701521	2	11	6.62286	0.875	-0.5
10309503					-2.375			20701531	2	14	6.85558	0.125	-2.875
10309511	1	12	12.846	-5.875				20702011	1	13	7.20329	2	1.25
10309511	1	12	12.846	-5.875				20702021	1	13	7.60849	0.625	-0.875
10309513								20702031	1	11	7.04449	0.75
10309521	1	14	12.115	-1.5				20702041	1	14	6.86927	0.75	1
10309521	1	14	12.115	-1.5				20702051	1	14	7.29911	4.625	4.25
10309523					-3.875			20702061	1	11	6.73511	1.375
10309531	1	9	13.0075	0.875				20702071	1	10	7.24983	0.5	-0.375
10309531	1	9	13.0075	0.875				20702081	1	9	6.61465	0.625
10309533					0.125			20702091	1	17	7.20329	0.75	-0.625
10309541	1	14	12.1123	-1.375				20702101	1	11	7.54825	2.5	2.375
10309541	1	14	12.1123	-1.375				20702111	1		7.21697	1.125
10309543					-3.25			20702121	1	13	8.22998	2.5	1.875
10310011	2	21	12.7091	-0.625				20702131	1	10	7.47159	1.75	0.875
10310021	2	16	12.2272	0.75				20702141	1	14	7.24435	1.75	1.125
10310031	2	15	12.3751	-1	-1.625			20702151	1	14	6.84736	0.375	-0.625
10310041	2	24	12.6954	-5.625				20702161	1	16	6.84736	0.625	-0.375
10310051	1	15	13.4757	-2.875	-4			20702171	1	15	7.49624	0.5	-2.125
10310061	1	19	12.553	-4.375	-6.125			20702181	1	16	6.88569	1.625	1
10310071	2	21	12.8515	0				20702191	1	12	6.34634	1.875	1.375
10310081	2	16	13.0322	-0.5				20702201	1	14	7.32923	1.625	1.25
10310091	2	21	12.616	-5.25	-6.375			20702211	1	16	6.55715	1.5	1.375
10310101	1	16	13.3826	-4.125	-5.375			20702221	1	18	7.94524
10310111	1	16	12.8378	-1.375	-2.625			20702231	1	15	7.26078	0.75	-1.375
10310121	2	18	12.4682	-2.75	-3.5			20702241	1	13	6.89391	1	0.75
10310131	2	12	12.2163	-3.625	-4.75			20702251	1	15	6.68309	0.875	0
10310141	1	11	13.1034	-3.75	-6.125			20702261	1	16	7.31828	1.625
10310151	2	18	12.6215	-1.125				20702271	1	12	7.22519	-0.875
10310161	2	10	12.1834	0.625				20702281	1	9	7.37303	-0.75	-2.25
10310171	2	13	13.024	-1.625	-2.875			20702291	1	10	6.73511	1.25	0.75
10310181								20702301	1	14	7.41136	0.625	-1.625
10310191	2	11	12.2355	-3.75	-5.25			20702311	2	10	7.00342	-0.625	-1.875
10310201	2	24	12.2437	-2.625	-4.375			20702321	2	9	6.60096	1.125	1
10310211	2	19	12.1506	-2.625				20702331	2	17	6.61465	1.375
10310221	1	16	12.2574	-4.125	-6.25			20702341	2	10	6.84736	1.5	0.375
10310231	2	18	12.7995	-0.75	-1.875			20702351	2	12	6.80356	0.375	-1.625
10310241	1		14.1164		-3.375			20702361	2	10	7.04997	2.75
10310251	2	12	13.7604	-0.25	-2.25			20702371	2	20	6.87201	0.125
10310261	1	16	13.4428	0.5	-1.5			20702381	2	18	7.1896	1.5	0.875
10310271								20702391	2	16	7.03901	1	0.75
10310281	1	22	12.5339	-1.625	-2.625			20702401	2	12	6.78166	1.875	1.125
10310291	2	16	12.6516	-0.625				20702411	2	10	7.35661	2.625	2
10310301	1	16	12.9446	-4.25				20702421	2	12	6.88843	2.5
10310311	1	18	12.7146	0.625				20702431	2	12	7.10746	1.5
10310321	1	19	12.2163	-2.5	-3.75			20702441	2	16	7.25804	0.25
10310331	1	15	12.9336	-2.5	-4.375			20702451	2	14	6.35181	0.875	0.125
10310341	1	15	12.9363	0.875	0.125			20702461	2	13	6.93224	0.5	-1.125
10310351	1	15	13.0787	0.875	0.375			20702471	2	13	6.68309	2.125	1.625
10310361	2		11.8877		-1.875			20702481	2	14	7.02533	1.5	1.125
10310371	1	9	12.6051	-0.625	-2.75			20702491	2	12	6.80082	0.875	-0.125
10310381					-3			20702501	2	10	6.89391	0.75	0.875
10310391	1				-0.375			20702511	2	16	8.05202	1	0.25
10310401	1	17	13.3114	-1.5				20702521	2	10	6.77344	1.5	0.125
10310411	1	15	12.4846	-1.125				20703011	1	12	7.60027	0.5	-1.125
10310421	2	15	13.6893	-0.875	-2.5			20703021	1	12	7.18138	0.75	-0.875
10310431	2	15	13.9658	-2.875	-3			20703031	1	20	7.35113	0	-3
10310441	1	16	13.0349	0.125	-0.25			20703041	1	9	6.85284	1.375	0.5
10310451					0			20703051	1	21	7.10472	1.125	0.375
10310461	1	13	12.1615	-3	-4			20703061	1	8	6.68583	1.125
10310471	2	17	12.1807	0.75	0.125			20703071	1	14	7.18138	0.875	0.875
10310481								20703081	1	16	6.85284	0.5	-0.875
10310491	2	14	11.9863	-0.25	-2.375			20703091	1	18	7.10472	1.25	0.75
10310501	2	15	13.0404	-3.875	-4.5			20703101	1	9	6.85284	0.375	-1.875
10310511								20703111	1	11	7.10472	2	1.625
10310521								20703121
10310531								20703131	1	15	7.10472	1	0.625
10310541	1	17	12.9227	-1	-2.375			20703141	1	14	7.60027	1.125	0.875
10310551								20703151	1	12	6.68583	1.875	1.5
10310561					-2.125			20703161	1	15	6.85284	1.125	-1.125
10311011	1	16	12.6461	-6.25				20703171	1	16	7.43326	0.125	-1.625
10311011	1	16	12.6461	-6.25				20703181
10311021	2	10	12.5996	-4.75				20703191	1	18	7.35113	-0.375	-2.75
10311021	2	10	12.5996	-4.75				20703201	1	12	6.68583	-2.125
10311031					-5.375			20703211	1	13	7.26626	0.5	-0.25
10311041	2	22	12.5613	-1.75	-2			20703221	1	11	6.85284	1.25
10311041	2	22	12.5613	-1.75	-2			20703231	1	12	6.85284	3.875	3.5
10311051	2	14	13.076	-0.875	-1.5			20703241	1	12	7.10472	1.375	1.375
10311051	2	14	13.076	-0.875	-1.5			20703251	1	14	6.68583	1.25
10311061	1	19	12.9254	-2.5	-3.25			20703261	1	11	8.18344	0	-1.125
10311061	1	19	12.9254	-2.5	-3.25			20703271	1	9	6.68583	0.875	0.75
10311071	1	17	12.6817	0.75	0.125			20703281	1	15	6.85284	1
10311071	1	17	12.6817	0.75	0.125			20703291	1	15	7.01985	0.625	0.375
10311081	1	11	12.3641	1.125	0.625			20703301	2	16	7.68515	0.875	-1
10311081	1	11	12.3641	1.125	0.625			20703311	2	13	7.68515	1.5	1.125
10311091	1	16	12.8022	-1.375	-3			20703321	2	16	7.18138	0.875	1.125
10311091	1	16	12.8022	-1.375	-3			20703331	2	21	6.68583	1.5	0.75
10311101	2	21	12.3997	-1.875	-2.5			20703341	2	20	7.18138	1.375	1.125
10311101	2	21	12.3997	-1.875	-2.5			20703351	2	20	7.18138	-0.875
10311111	2	15	13.2238	3.125	1.75			20703361	2	11	7.26626	-0.25
10311111	2	15	13.2238	3.125	1.75			20703371	2	10	7.26626	1.25	0.75
10311121	2	13	13.8234	-2.375	-3.125			20703381	2	12	6.60096	0.625	-1.75
10311121	2	13	13.8234	-2.375	-3.125			20703391	2	14	6.85284	1.125	0.625
10311131	1	17	12.7748	-4.125				20703401	2	17	7.43326	0.125	-1
10311131	1	17	12.7748	-4.125				20703411	2	14	6.85284	0.875	-0.25
10311141	2	8	13.7632	-0.25				20703421	2	16	6.93771	0.375	-0.25
10311141	2	8	13.7632	-0.25				20703431	2	14	8.26831	1.25
10311151	1	16	12.7693	-3.625				20703441	2	11	7.10472	0.375
10311151	1	16	12.7693	-3.625				20703451					-0.875
10311161	2	18	14.1109	0.5				20703461	2	17	7.35113	1.625	0.5
10311161	2	18	14.1109	0.5				20703471	2	15	7.35113	1	-0.375
10311171	1	9	12.4408	1				20703481	2	12	6.7707	0.25
10311171	1	9	12.4408	1				20703491	2	11	7.35113	2.375
10311181	2	20	12.7529	-5.75	-7.75			20703501	2	11	7.01985	0.125	-2.25
10311181	2	20	12.7529	-5.75	-7.75			20703511	2	17	7.26626	0.375	-2.125
10311191	2	10	12.9884	1.25	0.375			20703521	2	13	7.35113	0.625	0
10311191	2	10	12.9884	1.25	0.375			20704011	1	14	7.03628	0.25
10311201	2	13	12.1451	1.375	-0.125			20704021	1	16	7.44969	-1.5	-2.75
10311201	2	13	12.1451	1.375	-0.125			20704031	1	13	7.36482	-0.375
10311211								20704041	1	15	6.78713	0	-2.75
10311221	2	17	12.1506	-3.875	-4.375			20704051	1	11	6.86927	0.625	-1.875
10311221	2	17	12.1506	-3.875	-4.375			20704061	1	18	6.70226	1.125
10311231	1	22	12.4572	-3.375	-4.5			20704071	1	14	7.36756	1.5	1
10311231	1	22	12.4572	-3.375	-4.5			20704081	1	13	6.61739	0.75	0.375
10311241	1	11	13.0157	-0.375	-1.25			20704091	1	10	6.78713	1.375	1
10311241	1	11	13.0157	-0.375	-1.25			20704101	1	15	6.95414	0.25
10311251	1	10	13.2895	-4.375				20704111	1	14	6.86927	1.125
10311251	1	10	13.2895	-4.375				20704121	1	11	7.11294	0.75	-0.75
10311261	2	18	11.8741	-2.125	-2.875			20704131	1	16	6.86927	0.875	-0.5
10311261	2	18	11.8741	-2.125	-2.875			20704141	1	10	7.12115	0.75	0.5
10311271	1	25	12.2218	-0.375	-1.375			20704151	1	18	7.44969	1.75
10311271	1	25	12.2218	-0.375	-1.375			20704161	1	16	7.53457	-0.375	0
10311281	2	13	12.668	-2.375	-4			20704171	1	11	7.53457	0	-1.75
10311281	2	13	12.668	-2.375	-4			20704181	1	13	7.19781	1.625	1.25
10311291	1		12.627		-5.5			20704191	1	14	6.95414	1.125
10311291	1		12.627		-5.5			20704201	1	11	6.86927	-0.375
10311301	1	18	12.8214	-1.875	-2.375			20704211	1	10	6.86927	1.375	1
10311301	1	18	12.8214	-1.875	-2.375			20704221	2	11	7.12115	1.125
10311311	2	12	12.4216	0.5	0.875			20704231	1	14	6.86927	1.5	1.125
10311311	2	12	12.4216	0.5	0.875			20704241	1	17	7.6167	0.125	-2.5
10311321	1	19	12.5558	-1.375				20704251
10311321	1	19	12.5558	-1.375				20704261	2	11	6.86927	1.375
10311331								20704271	1	12	6.45038	0.25
10311341	2	15	12.7337	-1.125	-2			20704281	1	16	8.28474	1	0.875
10311341	2	15	12.7337	-1.125	-2			20704291	1	15	6.70226	1.375	0.875
10311351	2	23	12.4682	-0.125	-0.375			20704301
10311351	2	23	12.4682	-0.125	-0.375			20704311	2	11	6.86927	0.625	-0.75
10311361	1	22	12.7858	-2	-2.75			20704321	2	11	7.44969	-0.125
10311361	1	22	12.7858	-2	-2.75			20704331	2	12	7.44969	6	5.375
10311371	2	19	12.386	0.375	-0.125			20704341	2	10	7.03628
10311371	2	19	12.386	0.375	-0.125			20704351	2	8	7.12115	1	-1.375
10311381	1	12	12.4873	1.25	-0.5			20704361	2	16	7.12115	2
10311381	1	12	12.4873	1.25	-0.5			20704371	2	22	7.19781
10311391	1	19	12.9637	-2.875	-4.625			20704381	2	12	7.12115	1
10311401	1	14	12.7255	0.875	1.125			20704391	2	10	7.28268	0.75	0.5
10311401	1	14	12.7255	0.875	1.125			20704401	2	12	6.86927	0.625	0.375
10311411								20704411	2	10	6.78713	0.875	1
10311421	2	16	13.514	-2.375	-3.5			20704421	2	12	7.36756	2.125
10311421	2	16	13.514	-2.375	-3.5			20704431	2	10	7.12115	1.25	1
10311431	1	13	13.462	-0.875	-1.5			20704441	2	14	6.86927	0.5
10311431	1	13	13.462	-0.875	-1.5			20704451	2	14	7.44969	0.25	-1.5
10311441	1	17	12.2519	0.875	1.5			20704461	2	11	7.36756	1.125	0.25
10311441	1	17	12.2519	0.875	1.5			20704471	2	10	6.94867		0.5
10311451								20704481	2	12	6.95414	0	-4.25
10311461								20705011	1	14	6.66119	1.375
10311471	1	14	12.2601	-3.375	-6.375			20705021	1	11	6.70226	0.625
10311471	1	14	12.2601	-3.375	-6.375			20705031	1	10	6.31896	0
10311481	1	18	12.3176	-0.625	-1.125			20705041	1	12	6.97878	1	0.375
10311481	1	18	12.3176	-0.625	-1.125			20705051	1	14	6.68309	0.875
10311491	1	13	13.243	-0.375	-1.5			20705061	1	11	7.49624	1.375	1.125
10311491	1	13	13.243	-0.375	-1.5			20705071	1	14	6.6256	1	0.375
10311501	1	17	13.1882	-1.125	-2.25			20705081	1	12	6.82546	2.5	2
10311501	1	17	13.1882	-1.125	-2.25			20705091	1	16	7.0089	1.125	0.25
10312011	1	21	12.2108	-2.125	-2.875			20705101	1	17	7.90144	1.375	1
10312021	2	11	12.0712	-1.5	-2.875			20705111	1	9	7.55373	1
10312031	1	16	12.8487	-3.375	-4.75			20705121	1	16	7.12389	0.875	-0.25
10312041	1	21	12.9802	-0.5	-0.625			20705131	1	11	7.5373	1.125	0.5
10312051	2	15	12.0164	-3.875	-5.375			20705141	1	17	7.25804	0.875	1.125
10312061					-2.125			20705151	2	12	6.48049	1.25	0.5
10312071	1	16	12.4654	-3.625	-6.125			20705161	1	10	6.95688	4.25
10312081	1	18	12.5585	-1.375				20705171	1	16	6.34634	0.25	1.375
10312091	1	13	12.9692	-1.875	-4.125			20705181	1	16	6.68857	0.875	0.25
10312101	2	15	11.7043	0.625	-1.625			20705191	1	10	7.40862	0.875	0.875
10312111	1	12	12.6489	-1.75	-3.25			20705201	1	16	6.53799	0.75	-0.375
10312121	1	20	12.4244	-3.25	-4.25			20705211	1	14	7.42779	1	0.25
10312131	2	18	12.6051	-3.75	-4.875			20705221	1	12	7.20055	0.875	-1.875
10312141	2	14	12.6324	1.25	-1			20705231	1	16	6.9076	0.625
10312151	1	12	13.0678	0	-2			20705241	1	15	6.89117	0.875	0.5
10312161	2	20	12.386	0.375	-0.5			20705251	1	9	7.5729	0.375	-1.625
10312171	2	11	12.6023	0.625	-1.5			20705261
10312181	2	15	12.9719	-2.375	-4.375			20705271	1	12	6.37645	0.875	0
10312191	1	15	12.7912	-5.625	-7.5			20705281	2	18	7.14031	1.375
10312201	1	16	13.1253	-0.75	-1.75			20705291	2	19	7.12936	1	-0.625
10312211	2	17	13.1335	-1	-3.5			20705301	2	16	6.62286	1.25	0.625
10312221	1	13	12.8268	0.625	0.75			20705311					1
10312231	1	18	12.8624	0.125	-0.5			20705321	2	12	6.93771	1.125	0.5
10312241	1	22	14.7296	-2.625	-4.75			20705331	2	15	6.96235	1.375	0.125
10312251	2	21	13.1253	0.125	-1.75			20705341	2	15	6.96509	0.375	-1.625
10312261	2	14	12.8405	0.125	-2.375			20705351	2	14	6.83641	2.5	1.75
10312271	1	11	12.2738	-1.875	-3.875			20705361	2	14	7.30185	1.75	0.875
10312281	2	17	15.4387	0.75				20705371	2	10	7.26899	0.75	0.375
10312291	2	12	12.3943	-2.125	-2.875			20705381	2	12	7.19507	1.375	0.875
10312301	2	20	12.8241	-3.375				20705391	2	13	7.19233	1.375	-0.375
10312311	2	15	12.4627	-8	-8.75			20705401	2	14	6.86927	0.75	0.25
10312321	2	16	12.3203	1.625	-0.75			20705411	2	19	6.53251	-1.625	-3.875
10312331	1	19	12.6188	-1.25	-3.5			20705421	2	15	6.96783	1.375	0
10312341	1	20	12.2574	0.5	-0.375			20705431	2	12	7.37029	2	1.875
10312351	1	12	12.5613	1.125	0.875			20705441	2	12	7.31006	3.25	2.5
10312361	1	12	12.5257	2.375	2			20705451	2	14	8.2245	0.875	-0.875
10312371	1	16	12.668	-3	-5.375			20705461	2	14	6.97878	0.25	-2.375
10312381								20705471	2	15	6.42847	1.125	0.375
10312391	1	15	12.7365	0				20705481	2	17	6.65845	0.625	0.125
10312401	1	11	12.5749	-0.625	-3			20705491	2	10	6.65572	-0.125	-2.625
10312411	1	16	13.1362	2	0.375			20705501	2	13	6.62834	0.75
10312421	2	13	12.8131	1.25	0.875			20705511	2	12	7.10472	1.375	0.875
10312431	1	13	13.9274	-1.625	-3.375			20705521	2	11	6.81999	1	0.75
10312441	1	19	12.9199	-1.125	-1.625			20706011	1	15	7.19781	2.25	1.625
10312451	2	22	12.4134	0	-0.625			20706021					-3.375
10312461	2	12	12.2163	0.25				20706031	1	14	7.38672	0.5	0.375
10312471	2	16	12.4928	-1.375	-2.875			20706041	1	17	7.46886	1.25	-0.25
10312481	1	13	13.4511	1	0.875			20706051	1	11	7.38672	0.5	0.625
10312491	2	12	13.6783	-1.25				20706061	1	19	7.38672	0.5	-0.5
10312501	1	14	12.2491	1.125				20706071	1	16	7.88775	0.375	-0.25
10312511								20706081	1	16	6.88843	0.625	-1.25
10312521	1	21	12.8624	-1	-1.375			20706091	2	14	6.72142	1.375	0.625
10312531	1	15	12.9227	-2	-3.625			20706101	1	13	7.05544	2.125	1.25
10313011	2	18	12.0548	2	2.375			20706111	1	10	6.72142	0.75	0.5
10313021	2	15	12.2355	-1.5				20706121					0.5
10313031	2	17	12.7201	-4.875	-5.875			20706131	1		7.01711		0.75
10313041	1	15	12.2519	0.125	-1.25			20706141	1	18	7.21697	0.5	-0.625
10313051	2	15	12.2327	-5	-5.75			20706151	1	18	7.30185	0.5	-1.25
10313061	1	15	13.0732	1	0.125			20706161	1	15	7.14031	1.5	1.25
10313071	2	24	12.4682	-3	-3.875			20706171	1	13	7.30185	1.125	0.75
10313081	2	12	12.7255	-2.75	-4.125			20706181
10313091	2	20	12.7967	-1.625				20706191	1	8	7.46886	0.5	0.375
10313101	1	16	12.4025	-1.875	-2.625			20706201
10313111	1	17	12.5311	-0.125	-1.125			20706211	1	10	7.21697	2.375	1.75
10313121	2	11	13.0294	-4.875				20706221	1	19	6.38741	0.875	1
10313131	1	11	12.5229	-4.375	-5			20706231	1	22	7.21697	1	-0.125
10313141	2	15	12.3313	-2.375	-3.125			20706241	1	16	7.14031	0.625	-0.125
10313151	2	9	12.8186	0	0.25			20706251					2.875
10313161	2	24	13.1362	-4.625	-5.5			20706261	1	11	7.05544	1.25	0.5
10313171	2	18	12.1533	-2.75	-5.625			20706271	1	7	7.30185	1	0.375
10313181	1		12.0383		-3.625			20706281	1	14	7.38672	1	1
10313191	1	12	12.3039	-4	-4.25			20706291	1	15	6.55441	1.75	1.5
10313201	2	16	12.8433	-5	-6.5			20706301	2	19	6.8063	0.25	-2.125
10313211	1	12	12.0986	-1	-3.625			20706311					1.25
10313221	1	16	12.0931	-3.75	-5.5			20706321	2	12	7.05544	1.625	1
10313231	2	16	12.3149	0.625	-0.5			20706331	2	18	7.55373	1.125	-0.375
10313241	2	11	13.191	0.25				20706341	2	16	7.14031	0.875	-0.625
10313251	2	21	12.8761	-2	-3.25			20706351	2	14	7.46886	2.25	1.625
10313261	2	15	12.6982	-2.25				20706361					0.75
10313271	2	11	12.9008	-0.125	-0.75			20706371	2	17	7.46886	0.375	0.5
10313281	1	10	12.8049	0.625				20706381	2	12	7.38672	0.875	0.25
10313291	1	16	12.2464	-2.5	-3.75			20706391	2	20	7.30185	0.5	-0.625
10313301	1	15	12.846	-5.625	-6.625			20706401	2	12	7.38672	-0.25
10313310								20706411	2	12	7.14031	-1.375
10313320					-5.375			20706421	2	10	6.88843	1.125
10313321	2	17	12.0329	-3.5				20706431	2	16	7.97262	1.5	1
10313330					-10.25			20706441					0.5
10313331	1	16	12.8433	-8.625				20706451	2	18	7.63587	1.25	0.625
10313340					-4.125			20706461					0.5
10313341	2	22	12.4928	-3.125				20706471	2	19	7.38672	1.25	0.5
10313350					-3.25			20706481	2	16	7.30185	0.625	-1.25
10313351	1		13.1554					20706491	2	9	7.05544	0.875
10313360					-1.125			20706501					0.375
10313361	2	18	12.5229	-0.125				20706511	2	12	7.38672	1.25	-0.75
10313370					-0.625			20801011	1	13	7.45517	1	-0.75
10313371	1	18	12.6434	0.25				20801021	1	12	8.01095	1.625	1.125
10313380					-6.125			20801031	1	10	7.54004	0.125	-2.125
10313381	1	22	12.2738	-5.5				20801041	1	14	7.45517	1.5	1
10313390					-5.625			20801051					0.375
10313391	1	21	13.0486	-3.75				20801061	1	14	7.04175	1.5	1.125
10313400					-0.375			20801071	1	18	6.70773	1.125	0.75
10313401	1	15	12.9555	0.125				20801081	1	16	6.70773	1	1.375
10313410					-2.125			20801091	1	16	7.04175	1.25	0.875
10313411	2	14	12.2409	-0.5				20801101	1	11	7.37303	-0.375	-1.75
10313420					0.875			20801111	1	19	7.45517	1.125	0.375
10313421	1	23	12.4107	1.125				20801121	1	13	7.87406	-0.375
10313430					-6.25			20801131	1	8	7.04175	1	0.875
10313431	1	19	12.9473	-4				20801141	1	16	6.62286	0.375	-0.5
10313440					-2			20801151	1	17	6.45585	0.875	0.625
10313441	2	14	12.9802	-1.625				20801161	1	13	7.04175	1.125	0.75
10313450					-3.625			20801171	1	14	7.54004	0.875	0.75
10313451	2	12	12.8159	-1.875				20801181	1	10	9.12799	1.625	0.625
10313460					-0.5			20801191	1	13	6.70773	3.75	3.75
10313461	1	13	12.783	0.5				20801201	1	16	7.20329	0.75	0.375
10313470					-3.75			20801211	1	14	7.12663	0	-2.625
10313471	1	11	12.7912	-2.25				20801221	1	13	7.12663	0.125	0.125
10313480					-5			20801231	1	14	6.94319	1	0.5
10313481	2	18	12.1561	-4.375				20801241	1	16	7.45517	2.125	1.375
10313490					-1.375			20801251	1	8	7.37303	-1.5	-4.5
10313491	1	15	12.7009	0.375				20801261	1	14	8.01369	-1.25	-3.375
10313500					-2.625			20801271	1	11	7.28816	0.625	-1.5
10313501	1	16	13.0431	0				20801281	1	12	7.62218	1.75	1.5
10313520					-1.375			20801291	1	12	6.70773	0.25	-2.875
10313521	2	17	12.3751	0.5				20801301	1	11	7.37303	1	0.5
10313530					-1.95			20801311	1	10	6.79261	-0.5	-0.625
10313531	1	10	12.5284	-7.375				20801321	1	11	7.54004	1.25	0.875
10313540					-0.125			20801331	1	13	7.45517	1.125	0.875
10313541	1	16	12.2875	0.5				20801341	2	14	7.04175	0.375	-0.5
10314010					-4.875			20801351	2	16	7.45517	-0.25	-3.375
10314011	2	25	12.9281	-3				20801361	2	12	7.12663	0.875	1.125
10314020					-4.375			20801371	2	13	6.95962	1	0.25
10314021	2	23	12.6626	-2.625				20801381	2	20	7.12663	0.375	0.875
10314030								20801391	2	14	7.28816	0.125	-0.625
10314031	2	17	12.5914	-1				20801401	2	14	7.12663	1.75	1.25
10314041	2	18	12.4709	0.375				20801411	2	10	7.28816	1.125	0.875
10314051	1	15	12.2601	-3				20801421	2	15	7.12663	1.625	1.125
10314061	1	21	11.9617	-6.625	-7.5			20801431	2	16	6.70773	1.5	0.75
10314071	2	21	12.9938	-5.375				20801441	2	18	6.70773	-0.625
10314081	1	14	12.5722	0	-0.875			20801451	2	16	6.20397	1.375	0.875
10314091	1	16	12.8843	-0.375	-2.375			20801461	2	20	7.37303	2	1.625
10314101	1	16	13.5524	-0.625	-2.875			20801471	2	21	6.9295	1.125	0.875
10314111	1	25	12.7858	-1.75	-2.25			20801481	2	13	6.95688	0.875	0.375
10314121	1	25	12.7255	-3.875	-4.375			20801491	2	19	6.79261	1.5	1.125
10314131	2	19	12.3723	-1.25	-2.75			20801501	2	11	6.70773	1.25	0.875
10314141	1	18	12.1889	-1.25	-1.625			20801511	2	11	7.04175	0.625	-1.125
10314151	1	21	12.4517	-3	-4.25			20801521	2	15	6.62286	1.375
10314161	1	18	12.5092	-3.25	-4.25			20801531	2	14	6.94319	1.125	-0.5
10314171	2	15	13.3196	0.75	1			20801541	2	10	7.04175	0.375	-1.5
10314181	2	18	12.9938	-4.125	-4.625			20801551	2	14	7.45517	1.5	1.125
10314191	2	14	12.6762	0.25	-0.5			20801561
10314201	1	19	12.9391	2.875				20801571	2	12	6.94045	1.75	0.875
10314211	2	23	12.3532	-6.625				20801581	2	19	6.70773	1	1.125
10314221	2	25	12.8597	-1.375				20801591	2	12	6.87474	0.875	0.375
10314231	2	17	12.5257	-0.375	-0.625			20801601	2	13	6.94593	1.5	1.125
10314241								20801611	2	12	7.01711	3.75	3.875
10314251	2	25	12.2628	-1.75	-2.625			20801621	2	8	7.54004	1.5	1.25
10314261	2	16	13.5195	-2.25	-2.75			20801631	1	12	7.15674	1.125	0.375
10314271	1	18	13.0678	-1.625	-3.75			20801641	1	15	6.70773	2.375
10314271	1	18	13.0678	-1.625	-3.75			20801651	2	12	6.87474	1.75	0.75
10314281	2	18	12.5667	0.25	-1.125			20802011	1	14	6.79535	0.75	0.125
10314291	1	15	13.0459	0.375	-0.625			20802021	1		7.45791	1.125
10314301	2	14	12.3723	-1.5	-2.625			20802031
10314311	1		12.3641					20802041	1	17	7.45791	0.875
10314321	1	15	12.3066	0.125				20802051	1	15	6.96235	-0.5	-2.125
10314331	1	19	12.4052	-1.625	-4			20802061	1	10	7.04449	0.75	-0.125
10314341	1	22	12.1862	0.375	-0.875			20802071	1	16	7.61123	1.625	1.25
10314351	2	21	12.3806	-0.875	-2			20802081	1	14	7.2909	0.625	-0.625
10314361	1	17	12.9418	-2.75	-4			20802091	1	14	7.45791	-1.375	-3.625
10314371	2	21	12.5065	-0.125	-0.625			20802101	1	14	6.79535	0.5	0.125
10314381	2	17	12.9528	-1.125	-2.125			20802111	1	16	7.12936	0.5	-1.25
10314391	1	23	12.2984	-1.5	-2.375			20802121	1	14	7.12936	0.125	-2.25
10314401	1	20	12.4326	-1.625	-2.25			20802131	1	14	7.20602	3.25	1.875
10314411								20802141	1	14	6.94867	0.875	-1.625
10314421	1	17	12.3723	0.25				20802151	1	9	7.54278	0.625
10314431	2	15	12.6051	-1.375	-2.5			20802161	1	8	7.70979	1.125	-0.25
10314441	2	17	12.7118	0.875				20802171	1	17	7.54278	-0.375	-1.75
10314451	2	22	11.9617	-3.25	-4.5			20802181	1	13	6.71047	0.875	-0.5
10314461	1	17	12.8433	-0.5				20802191	1	15	6.96235	1.125	0.625
10314471	2	25	13.0541	1.5	0			20802201	1	14	6.79535	1.25	0.75
10314481								20802211					-0.25
10314491	1	15	13.0678	-2.125	-3.125			20802221	1	10	7.37577	1.125
10314501	2	11	12.5585	-1.75				20802231	1	9	6.37645	1	0.875
10314511	1	14	12.2957	-0.875	-1.625			20802241	1	9	6.87748	0.875	-0.125
10314521								20802251	1	14	6.79535	1.125	0.375
10314531	1	12	12.1615	0.25	-1.75			20802261	1	13	6.71047	-0.75
10401011	2	21	12.5777	-6.75				20802271	1	11	7.12936	1.125	1.125
10401021	2	14	13.1855	-5.375	-7.25			20802281	1	15	6.95962
10401031	2	22	12.742	-1.5	-3.375			20802291	1	15	6.79535	1.875	0.875
10401041	2	13	13.0267	-3.625	-5.25			20802301	1	11	7.04449	3.375	3.25
10401051	2	23	12.8515	-1.25				20802311	1	13	7.45791	0.25	0.375
10401061	2	12	12.8871	-5.75	-6.625			20802321	1	10	6.79535	1.125	1.125
10401071	1	15	13.5058	-1.875	-2.75			20802331	1	13	7.8768	0.625
10401081	2	15	11.9233	-0.875	-2			20802341	1	14	6.79535	0	-0.75
10401091	2	15	12.5749	-0.875	-1.375			20802351					0.125
10401101								20802361	1	12	6.71047	2.375	2
10401111	2	14	12.4654	1.375	-1.375			20802371	2	12	6.54346	0.25	-1.125
10401121	2	18	12.8789	-2.125	-3.625			20802381	2	12	6.96235	0.875	0.125
10401131	2	12	13.0623	0.5	-0.875			20802391	2	13	6.45859	-0.625	-3.75
10401141	1	12	12.7474	0.625	-0.5			20802401	2	12	6.96235	-0.125	-3
10401151	2	18	12.4572	0.5	-1.125			20802411	2	12	7.70979	1.25	1
10401161	1	16	12.4956	0.375	-0.75			20802421					-2.25
10401171	2	19	12.5804	-6.25				20802431	2	22	6.96235	0.75	-1.375
10401181	1	11	12.8569	-2.5	-4.75			20802441	2	15	7.37577	0.375	-0.75
10401191	1	20	12.3587	0.5	-0.375			20802451	2	15	6.96235	2.375
10401201	2	19	12.2108	2.625	0.875			20802461	2	15	7.37577	1	1.125
10401211	2	16	12.7255	-4	-5.125			20802471
10401221	1	11	12.7009	1.25	-1.5			20802481	2	9	6.71047	1.875	1.625
10401231	2	11	12.794	-3.125	-3.25			20802491	2	19	6.71047	1.125	0.375
10401241	1	15	12.3258	1.125	-1.375			20802501	2	9	7.96167	1.25	0.875
10401251								20802511	2	15	8.01369	1.25	0.125
10401261	2	10	12.46	0.875	-2			20802521	2	13	7.37577	1.125	0.375
10401271	1	18	13.5441	-1.75	-3.375			20802531
10401281	2	21	13.6044	0.375	0			20802541	2	12	6.71047	0.75	0
10401291	1	13	13.5168	-1.25	-2.125			20802551	2	17	7.2909	0.375	0.75
10401301								20802561					-2.5
10401311	2	13	12.386	0.125	-2.125			20802571	2	13	7.2909	-1.125
10401321	1	11	13.2649	-0.875	-2.125			20802581	2	16	6.87748	5	3.125
10401331	1	8	12.2765	-1.25	-2.25			20802591	2	20	6.71047	0.125	-0.875
10401341	2	18	13.0869	1	0			20802601	2	16	6.79535	1.125	0.375
10401351	1	14	12.4846	0.875	0.25			20802611	2	15	6.87748	0.75
10401361	2	15	12.178	-0.375	-1.875			20802621	2	18	7.04449	0.75	-2
10401371	1	16	12.7885	1.25	-0.125			20802631	2	15	7.62491	0.625	1.25
10401381	1	12	12.6927	1	0			20802641	2	19	6.6256	1	-1.625
10401391	1	16	12.0794	0.875	-0.125			20802651	2	10	6.71047	0.875	0.125
10401401	1	21	12.1369	0.125	-2			20802661	1	12	6.87748	0.625
10401411	2	24	13.0732	-1.875	-2.75			20803011	1	9	7.1321	0.25
10401421	2	11	12.1177	0.625	-0.125			20803021	1	13	6.5462	1.375	0.75
10401431	1	13	12.4819	1	-0.125			20803031	1	13	6.88022	-1.625	0.25
10401441	2	14	13.2731	-0.875	-1.125			20803041	1	15	7.20876	1.25	0.125
10401451	1	25	12.9418	-2.5	-2.875			20803051	1	17	7.1321	1.375	0.875
10401461	2	18	12.5366	-2.125	-2.5			20803061	1	14	7.1321	0.75	0
10401471	1		12.9719	1.125				20803071	1	12	7.46064	2.25	1.25
10401481	1	22	12.6762	-0.625	-1.25			20803081	1	18	7.54552	3.5	2.625
10401491	2	15	13.2129	-2.125	-4.5			20803091	1	14	6.62834	1.875	1.125
10401501	1	16	12.7611	-3.5	-4.625			20803101	1	15	6.71321	-1	-2.875
10401511	2	17	12.2601	-2.75	-3.25			20803111	1	14	7.46064	0.375	-0.625
10401521	1	13	12.5038	0.625	0.875			20803121	1	9	7.46064	1.625
10401531	2	17	12.4463	1.75	1.125			20803131	1	17	7.54552	0.875	0.375
10401541	1	13	13.0267	2.625				20803141	1	12	7.59754	-0.5
10401551	1	11	13.1088	1	-0.375			20803151	1	10	6.96509	1.25	1
[truncated: 1,113 more rows]
